# Supplementary material for: (R)-(+)-2-{[(3-Methyl-4-nitro­pyridin-2-yl)meth­yl]sulfin­yl}-1H-benzimidazole
Source: Acta Crystallogr Sect E Struct Rep Online. 2011 Jul 30;67(Pt 8):o2190. doi: 10.1107/S1600536811029990 (PMC3213621; doi:10.1107/S1600536811029990)
Supplement: Supplementary file 1 [file e-67-o2190-sup1.cif]

##############################################################################
#                                                                            #
# This CIF contains the data in a paper accepted for publication in          #
# Acta Crystallographica Section E. It conforms to the requirements of       #
# Notes for Authors for Acta Crystallographica Section E, and has been       #
# peer reviewed under the auspices of the IUCr Commission on Journals.       #
#                                                                            #
# Full details of the Crystallographic Information File format               #
# are given in the paper "The Crystallographic Information File (CIF):       #
# a New Standard Archive File for Crystallography" by S. R. Hall, F. H.      #
# Allen and I. D. Brown [Acta Cryst. (1991), A47, 655-685].                  #
#                                                                            #
# The current version of the core CIF dictionary is obtainable from          #
# ftp://ftp.iucr.org/pub/cif_core.dic.                                       #
#                                                                            #
# Software is freely available for graphical display of the structure(s)     #
# in this CIF. For information consult the CIF software page                 #
# http://www.iucr.org/resources/cif/software.                                #
#                                                                            #
# This file may be used for bona fide research purposes within the           #
# scientific community so long as proper attribution is given to the journal # 
# article from which it was obtained.                                        #
#                                                                            #
##############################################################################
data_global
_journal_date_recd_electronic     2011-05-23
_journal_date_accepted     2011-07-25
_journal_name_full     'Acta Crystallographica, Section E'
_journal_year     2011
_journal_volume     67
_journal_issue      8
_journal_page_first     o2190
_journal_page_last     o2190
_journal_paper_category     QO
_journal_coeditor_code     GW2104
_publ_contact_author_name     'Dr Peddy Vishweshwar'
_publ_contact_author_address
;
Centre of Excellence in Polymorphism and Particle Engineering
Integrated Product Development (IPD)
Innovation Plaza
Dr Reddy's Laboratories Ltd
Bachupally
Qutubullapur
Hyderabad 500 072
India
;
_publ_contact_author_email     vishweshwarp@drreddys.com
_publ_section_title
;\
(<i>R</i>)-(+)-2-{[(3-Methyl-4-nitropyridin-2-yl)methyl]sulfinyl}-1<i>H</i>-\
benzimidazole
;
_publ_section_title_footnote
;
 DRL-IPD Communication No. IPDO-IPM-00262.
;
loop_
    _publ_author_name
    _publ_author_address
    'Naga Raju, Manne'
;
Research and Development
API-PDT-03
Integrated Product Development (IPD)
Innovation Plaza
Dr Reddy's Laboratories Ltd
Bachupally
Qutubullapur
Hyderabad 500 072
India
;
    'Uday Kumar, Neelam'
;
Research and Development
API-PDT-03
Integrated Product Development (IPD)
Innovation Plaza
Dr Reddy's Laboratories Ltd
Bachupally
Qutubullapur
Hyderabad 500 072
India
;
    'Kolla, Naveenkumar'
;
Research and Development
API-PDT-03
Integrated Product Development (IPD)
Innovation Plaza
Dr Reddy's Laboratories Ltd
Bachupally
Qutubullapur
Hyderabad 500 072
India
;
    'Bandichhor, Rakeshwar'
;
Research and Development
API-PDT-03
Integrated Product Development (IPD)
Innovation Plaza
Dr Reddy's Laboratories Ltd
Bachupally
Qutubullapur
Hyderabad 500 072
India
;
    'Vishweshwar, Peddy'
;
Centre of Excellence in Polymorphism and Particle Engineering
Integrated Product Development (IPD)
Innovation Plaza
Dr Reddy's Laboratories Ltd
Bachupally
Qutubullapur
Hyderabad 500 072
India
;
data_I
_chemical_name_systematic
;
(<i>R</i>)-(+)-2-{[(3-Methyl-4-nitropyridin-2-yl)methyl]sulfinyl}-
1<i>H</i>-benzimidazole
;
_chemical_formula_moiety     'C14 H12 N4 O3 S'
_chemical_formula_sum     'C14 H12 N4 O3 S'
_chemical_formula_iupac     'C14 H12 N4 O3 S'
_chemical_formula_weight     316.33
_chemical_melting_point     ?
_symmetry_cell_setting     monoclinic
_symmetry_space_group_name_H-M     'P 21'
_symmetry_space_group_name_Hall     'P 2yb'
loop_
    _symmetry_equiv_pos_site_id
    _symmetry_equiv_pos_as_xyz
    1 '+x,+y,+z'
    2 '-x,1/2+y,-z'
_cell_length_a     7.7422(13)
_cell_length_b     11.0505(15)
_cell_length_c     8.2318(13)
_cell_angle_alpha     90.0000
_cell_angle_beta     103.697(7)
_cell_angle_gamma     90.0000
_cell_volume     684.24(18)
_cell_formula_units_Z     2
_cell_measurement_reflns_used     4183
_cell_measurement_theta_min     1.8
_cell_measurement_theta_max     27.5
_cell_measurement_temperature     298
_exptl_crystal_description     prism
_exptl_crystal_colour     colourless
_exptl_crystal_size_max     0.22
_exptl_crystal_size_mid     0.20
_exptl_crystal_size_min     0.18
_exptl_crystal_density_diffrn     1.535
_exptl_crystal_density_meas     ?
_exptl_crystal_density_method     'not measured'
_exptl_crystal_F_000     328.00
_exptl_absorpt_coefficient_mu     0.256
_exptl_absorpt_correction_type     multi-scan
_exptl_absorpt_process_details     '(REQAB; Jacobson, 1998)'
_exptl_absorpt_correction_T_min     0.942
_exptl_absorpt_correction_T_max     0.950
_diffrn_ambient_temperature     298
_diffrn_radiation_type     'Mo K\a'
_diffrn_radiation_wavelength     0.71070
_diffrn_measurement_device_type     'Rigaku Mercury'
_diffrn_measurement_method     \w
_diffrn_detector_area_resol_mean     7.31
_diffrn_reflns_number     7636
_diffrn_reflns_av_R_equivalents     0.025
_diffrn_reflns_theta_max     27.45
_diffrn_reflns_theta_full     26.50
_diffrn_measured_fraction_theta_max     0.947
_diffrn_measured_fraction_theta_full     0.975
_diffrn_reflns_limit_h_min     -10
_diffrn_reflns_limit_h_max     10
_diffrn_reflns_limit_k_min     -13
_diffrn_reflns_limit_k_max     13
_diffrn_reflns_limit_l_min     -7
_diffrn_reflns_limit_l_max     10
_refine_special_details
;
Refinement was performed using all reflections. The weighted <i>R</i>-factor
(<i>wR</i>) and goodness of fit (<i>S</i>) are based on <i>F</i>^2^.
<i>R</i>-factor (gt) are based on <i>F</i>. The threshold expression of
<i>F</i>^2^ > 2.0 \s(<i>F</i>^2^) is used only for calculating <i>R</i>-factor
(gt).
;
_reflns_number_total     2752
_reflns_number_gt     2601
_reflns_threshold_expression     F^2^>2\s(F^2^)
_refine_ls_structure_factor_coef     Fsqd
_refine_ls_R_factor_gt     0.0367
_refine_ls_wR_factor_ref     0.0375
_refine_ls_goodness_of_fit_ref     1.254
_refine_ls_number_reflns     2752
_refine_ls_number_parameters     215
_refine_ls_hydrogen_treatment     mixed
_refine_ls_weighting_scheme     calc
_refine_ls_weighting_details
       'calc w = 1/[\s^2^(Fo^2^)+(0.1000P)^2^+0.0000P] where P=(Fo^2^+2Fc^2^)/3'
_refine_ls_shift/su_max     0.0000
_refine_diff_density_max     0.48
_refine_diff_density_min     -0.37
_refine_ls_extinction_method     none
_refine_ls_extinction_coef     ?
_refine_ls_abs_structure_details     'Flack (1983), with 1292 Friedel pairs'
_refine_ls_abs_structure_Flack     -0.02(4)
loop_
    _atom_type_symbol
    _atom_type_description
    _atom_type_scat_dispersion_real
    _atom_type_scat_dispersion_imag
    _atom_type_scat_source
    'C' 'C' 0.003 0.002
;
International Tables for Crystallography
(1992, Vol. C, Tables 4.2.6.8 and 6.1.1.4)
;
    'H' 'H' 0.000 0.000
;
International Tables for Crystallography
(1992, Vol. C, Table 6.1.1.4)
;
    'N' 'N' 0.006 0.003
;
International Tables for Crystallography
(1992, Vol. C, Tables 4.2.6.8 and 6.1.1.4)
;
    'O' 'O' 0.011 0.006
;
International Tables for Crystallography
(1992, Vol. C, Tables 4.2.6.8 and 6.1.1.4)
;
    'S' 'S' 0.125 0.123
;
International Tables for Crystallography
(1992, Vol. C, Tables 4.2.6.8 and 6.1.1.4)
;
_computing_data_collection     'CrystalClear (Rigaku, 2005)'
_computing_cell_refinement     'CrystalClear (Rigaku, 2005)'
_computing_data_reduction
;
CrystalStructure (Molecular Structure Corporation & Rigaku, 2006)
;
_computing_structure_solution     'SIR2004 (Burla <i>et al.</i> 2005)'
_computing_structure_refinement     'CRYSTALS (Betteridge <i>et al.</i> 2003)'
_computing_molecular_graphics     'X-SEED (Barbour, 2001)'
_computing_publication_material
;
CrystalStructure (Molecular Structure Corporation & Rigaku, 2006)
;
loop_
    _atom_site_type_symbol
    _atom_site_label
    _atom_site_fract_x
    _atom_site_fract_y
    _atom_site_fract_z
    _atom_site_U_iso_or_equiv
    _atom_site_thermal_displace_type
    _atom_site_calc_flag
    _atom_site_refinement_flags
    _atom_site_occupancy
    S S1 0.23549(4) 0.46611(4) 0.34638(4) 0.03550(10)
                                                    Uani . . 1.000
    O O1 0.24188(14) 0.57292(10) 0.23887(14) 0.0447(3) Uani . . 1.000
    O O2 -0.55199(16) 0.35772(11) 0.11414(16) 0.0604(4) Uani . . 1.000
    O O3 -0.57873(16) 0.49507(15) -0.07757(16) 0.0692(5) Uani . . 1.000
    N N1 0.51652(18) 0.57978(12) 0.55851(18) 0.0374(4) Uani . . 1.000
    N N2 0.52568(17) 0.37538(12) 0.56996(17) 0.0364(4) Uani . . 1.000
    N N3 -0.10635(16) 0.66905(11) 0.35720(17) 0.0430(4) Uani . . 1.000
    N N4 -0.50763(15) 0.45265(15) 0.05912(16) 0.0469(4) Uani . . 1.000
    C C1 0.43749(15) 0.47231(17) 0.50384(15) 0.0352(3) Uani . . 1.000
    C C2 0.8180(2) 0.36409(15) 0.7887(2) 0.0410(5) Uani . . 1.000
    C C3 0.9495(2) 0.43573(13) 0.8856(2) 0.0438(5) Uani . . 1.000
    C C4 0.9417(2) 0.56196(15) 0.8789(2) 0.0461(5) Uani . . 1.000
    C C5 0.8050(2) 0.62249(14) 0.7738(2) 0.0417(5) Uani . . 1.000
    C C6 0.6711(2) 0.55050(13) 0.67435(19) 0.0343(5) Uani . . 1.000
    C C7 0.6765(2) 0.42432(13) 0.6819(2) 0.0336(4) Uani . . 1.000
    C C8 0.08069(19) 0.50405(15) 0.47829(19) 0.0446(5) Uani . . 1.000
    C C9 -0.09062(19) 0.54887(13) 0.36425(19) 0.0371(4) Uani . . 1.000
    C C10 -0.21640(16) 0.46761(16) 0.27169(16) 0.0369(3) Uani . . 1.000
    C C11 -0.36204(19) 0.52325(14) 0.1662(2) 0.0383(4) Uani . . 1.000
    C C12 -0.3806(2) 0.64707(13) 0.1538(2) 0.0434(5) Uani . . 1.000
    C C13 -0.2491(2) 0.71654(15) 0.2537(2) 0.0454(5) Uani . . 1.000
    C C14 -0.1877(2) 0.33262(15) 0.2842(2) 0.0542(6) Uani . . 1.000
    H H1 0.494(2) 0.6529(16) 0.516(2) 0.055(5) Uiso d . 1.000
    H H2 0.82390 0.27830 0.79360 0.0480 Uiso calc R 1.000
    H H3 1.04750 0.39780 0.95950 0.0500 Uiso calc R 1.000
    H H4 1.03430 0.60730 0.94910 0.0530 Uiso calc R 1.000
    H H5 0.80050 0.70840 0.76880 0.0490 Uiso calc R 1.000
    H H12 -0.48000 0.68360 0.08020 0.0510 Uiso calc R 1.000
    H H13 -0.26100 0.80210 0.24930 0.0540 Uiso calc R 1.000
    H H81 0.05890 0.43470 0.53870 0.0520 Uiso calc R 1.000
    H H82 0.13040 0.56640 0.55450 0.0530 Uiso calc R 1.000
    H H141 -0.29960 0.29300 0.26470 0.0660 Uiso calc R 1.000
    H H142 -0.12570 0.30650 0.20380 0.0660 Uiso calc R 1.000
    H H143 -0.12000 0.31340 0.39320 0.0660 Uiso calc R 1.000
loop_
    _atom_site_aniso_label
    _atom_site_aniso_U_11
    _atom_site_aniso_U_22
    _atom_site_aniso_U_33
    _atom_site_aniso_U_12
    _atom_site_aniso_U_13
    _atom_site_aniso_U_23
    S1 0.02660(10)
                 0.0382(2) 0.0387(2) 0.0014(2) 0.00190(10)
                                                         -0.0015(2)
    O1 0.0386(5) 0.0509(6) 0.0422(6) 0.0037(4) 0.0051(4) 0.0085(4)
    O2 0.0521(7) 0.0478(7) 0.0793(9) -0.0140(6) 0.0116(6) -0.0158(6)
    O3 0.0467(6) 0.1104(13) 0.0441(6) -0.0083(7) -0.0019(5) -0.0079(7)
    N1 0.0350(7) 0.0330(6) 0.0412(7) 0.0040(5) 0.0029(6) 0.0029(6)
    N2 0.0302(6) 0.0355(6) 0.0401(7) -0.0010(5) 0.0015(5) 0.0009(6)
    N3 0.0369(7) 0.0406(7) 0.0516(8) -0.0051(5) 0.0110(6) -0.0030(5)
    N4 0.0320(6) 0.0581(9) 0.0502(7) -0.0062(7) 0.0088(5) -0.0179(8)
    C1 0.0258(5) 0.0395(7) 0.0381(6) -0.0008(7) 0.0030(4) -0.0012(8)
    C2 0.0389(8) 0.0372(8) 0.0435(8) 0.0058(7) 0.0028(7) 0.0037(7)
    C3 0.0322(7) 0.0528(10) 0.0399(8) 0.0058(6) -0.0043(6) 0.0029(7)
    C4 0.0360(8) 0.0552(9) 0.0414(9) -0.0054(7) -0.0019(7) -0.0057(8)
    C5 0.0401(8) 0.0343(7) 0.0480(9) -0.0037(6) 0.0053(7) -0.0025(7)
    C6 0.0311(8) 0.0373(8) 0.0350(8) 0.0025(6) 0.0089(6) 0.0032(6)
    C7 0.0226(7) 0.0407(8) 0.0355(8) -0.0005(5) 0.0032(6) 0.0015(5)
    C8 0.0312(7) 0.0580(10) 0.0420(8) 0.0063(6) 0.0038(6) 0.0046(6)
    C9 0.0280(7) 0.0433(8) 0.0399(8) 0.0042(5) 0.0079(6) 0.0028(6)
    C10 0.0304(5) 0.0385(6) 0.0433(6) 0.0012(8) 0.0116(5) 0.0006(9)
    C11 0.0290(7) 0.0430(8) 0.0449(8) -0.0024(5) 0.0126(7) -0.0055(6)
    C12 0.0366(8) 0.0427(8) 0.0490(9) 0.0051(6) 0.0066(6) 0.0053(7)
    C13 0.0431(9) 0.0355(7) 0.0566(9) 0.0007(6) 0.0097(7) 0.0000(7)
    C14 0.0431(9) 0.0394(8) 0.0812(13) 0.0029(7) 0.0172(9) 0.0010(8)
_geom_special_details
;
Bond distances, angles <i>etc</i>. have been calculated using the rounded
fractional coordinates. All su's are estimated from the variances of the
(full) variance-covariance matrix. The cell e.s.d.'s are taken into account in
the estimation of distances, angles and torsion angles
;
loop_
    _geom_bond_atom_site_label_1
    _geom_bond_atom_site_label_2
    _geom_bond_site_symmetry_1
    _geom_bond_site_symmetry_2
    _geom_bond_distance
    _geom_bond_publ_flag
    S1 O1 . . 1.4831(12) no
    S1 C1 . . 1.7806(13) no
    S1 C8 . . 1.8460(16) no
    O2 N4 . . 1.224(2) no
    O3 N4 . . 1.2229(19) no
    N1 C1 . . 1.363(2) no
    N1 C6 . . 1.381(2) no
    N2 C1 . . 1.317(2) no
    N2 C7 . . 1.413(2) no
    N3 C9 . . 1.3336(19) no
    N3 C13 . . 1.333(2) no
    N4 C11 . . 1.478(2) no
    N1 H1 . . 0.881(17) no
    C2 C3 . . 1.384(2) no
    C2 C7 . . 1.400(2) no
    C3 C4 . . 1.397(2) no
    C4 C5 . . 1.372(2) no
    C5 C6 . . 1.406(2) no
    C6 C7 . . 1.396(2) no
    C8 C9 . . 1.515(2) no
    C9 C10 . . 1.409(2) no
    C10 C11 . . 1.393(2) no
    C10 C14 . . 1.508(2) no
    C11 C12 . . 1.377(2) no
    C12 C13 . . 1.380(2) no
    C2 H2 . . 0.9500 no
    C3 H3 . . 0.9500 no
    C4 H4 . . 0.9500 no
    C5 H5 . . 0.9500 no
    C8 H81 . . 0.9500 no
    C8 H82 . . 0.9500 no
    C12 H12 . . 0.9500 no
    C13 H13 . . 0.9500 no
    C14 H141 . . 0.9500 no
    C14 H142 . . 0.9500 no
    C14 H143 . . 0.9500 no
loop_
    _geom_angle_atom_site_label_1
    _geom_angle_atom_site_label_2
    _geom_angle_atom_site_label_3
    _geom_angle_site_symmetry_1
    _geom_angle_site_symmetry_2
    _geom_angle_site_symmetry_3
    _geom_angle
    _geom_angle_publ_flag
    O1 S1 C1 . . . 104.84(7) no
    O1 S1 C8 . . . 106.76(7) no
    C1 S1 C8 . . . 98.26(6) no
    C1 N1 C6 . . . 105.78(12) no
    C1 N2 C7 . . . 103.05(12) no
    C9 N3 C13 . . . 118.24(14) no
    O2 N4 O3 . . . 124.37(15) no
    O2 N4 C11 . . . 118.23(13) no
    O3 N4 C11 . . . 117.38(15) no
    C1 N1 H1 . . . 129.6(11) no
    C6 N1 H1 . . . 123.1(11) no
    N1 C1 N2 . . . 115.09(12) no
    S1 C1 N1 . . . 121.48(13) no
    S1 C1 N2 . . . 123.35(13) no
    C3 C2 C7 . . . 116.71(14) no
    C2 C3 C4 . . . 121.98(15) no
    C3 C4 C5 . . . 122.11(15) no
    C4 C5 C6 . . . 116.34(14) no
    C5 C6 C7 . . . 121.95(14) no
    N1 C6 C5 . . . 131.98(14) no
    N1 C6 C7 . . . 106.07(13) no
    C2 C7 C6 . . . 120.90(14) no
    N2 C7 C6 . . . 110.00(13) no
    N2 C7 C2 . . . 129.10(14) no
    S1 C8 C9 . . . 107.75(10) no
    N3 C9 C8 . . . 114.20(13) no
    N3 C9 C10 . . . 124.54(14) no
    C8 C9 C10 . . . 121.22(13) no
    C9 C10 C11 . . . 114.19(15) no
    C11 C10 C14 . . . 124.31(14) no
    C9 C10 C14 . . . 121.46(13) no
    N4 C11 C12 . . . 115.39(14) no
    N4 C11 C10 . . . 121.95(14) no
    C10 C11 C12 . . . 122.67(15) no
    C11 C12 C13 . . . 117.33(15) no
    N3 C13 C12 . . . 123.01(15) no
    C3 C2 H2 . . . 122.00 no
    C7 C2 H2 . . . 122.00 no
    C2 C3 H3 . . . 119.00 no
    C4 C3 H3 . . . 119.00 no
    C3 C4 H4 . . . 119.00 no
    C5 C4 H4 . . . 119.00 no
    C4 C5 H5 . . . 122.00 no
    C6 C5 H5 . . . 122.00 no
    S1 C8 H81 . . . 110.00 no
    S1 C8 H82 . . . 110.00 no
    C9 C8 H81 . . . 110.00 no
    C9 C8 H82 . . . 109.00 no
    H81 C8 H82 . . . 109.00 no
    C11 C12 H12 . . . 122.00 no
    C13 C12 H12 . . . 121.00 no
    N3 C13 H13 . . . 118.00 no
    C12 C13 H13 . . . 119.00 no
    C10 C14 H141 . . . 109.00 no
    C10 C14 H142 . . . 110.00 no
    C10 C14 H143 . . . 109.00 no
    H141 C14 H142 . . . 109.00 no
    H141 C14 H143 . . . 109.00 no
    H142 C14 H143 . . . 109.00 no
loop_
    _geom_torsion_atom_site_label_1
    _geom_torsion_atom_site_label_2
    _geom_torsion_atom_site_label_3
    _geom_torsion_atom_site_label_4
    _geom_torsion_site_symmetry_1
    _geom_torsion_site_symmetry_2
    _geom_torsion_site_symmetry_3
    _geom_torsion_site_symmetry_4
    _geom_torsion
    _geom_torsion_publ_flag
    O1 S1 C1 N1 . . . . 31.07(13) no
    O1 S1 C1 N2 . . . . -145.56(12) no
    C8 S1 C1 N1 . . . . -78.80(12) no
    C8 S1 C1 N2 . . . . 104.57(12) no
    O1 S1 C8 C9 . . . . 51.34(12) no
    C1 S1 C8 C9 . . . . 159.64(11) no
    C6 N1 C1 S1 . . . . -177.91(10) no
    C6 N1 C1 N2 . . . . -1.02(17) no
    C1 N1 C6 C5 . . . . -178.93(16) no
    C1 N1 C6 C7 . . . . 0.35(17) no
    C7 N2 C1 S1 . . . . 178.01(10) no
    C7 N2 C1 N1 . . . . 1.18(16) no
    C1 N2 C7 C2 . . . . 179.54(16) no
    C1 N2 C7 C6 . . . . -0.90(17) no
    C13 N3 C9 C8 . . . . 176.84(14) no
    C13 N3 C9 C10 . . . . -1.2(2) no
    C9 N3 C13 C12 . . . . -0.1(2) no
    O2 N4 C11 C10 . . . . 36.3(2) no
    O2 N4 C11 C12 . . . . -143.88(15) no
    O3 N4 C11 C10 . . . . -145.52(15) no
    O3 N4 C11 C12 . . . . 34.3(2) no
    C7 C2 C3 C4 . . . . 0.5(2) no
    C3 C2 C7 N2 . . . . 179.93(17) no
    C3 C2 C7 C6 . . . . 0.4(2) no
    C2 C3 C4 C5 . . . . -1.2(3) no
    C3 C4 C5 C6 . . . . 0.9(2) no
    C4 C5 C6 N1 . . . . 179.22(16) no
    C4 C5 C6 C7 . . . . 0.0(2) no
    N1 C6 C7 N2 . . . . 0.34(18) no
    N1 C6 C7 C2 . . . . 179.94(14) no
    C5 C6 C7 N2 . . . . 179.71(14) no
    C5 C6 C7 C2 . . . . -0.7(2) no
    S1 C8 C9 N3 . . . . -99.34(14) no
    S1 C8 C9 C10 . . . . 78.74(15) no
    N3 C9 C10 C11 . . . . 1.2(2) no
    N3 C9 C10 C14 . . . . 178.94(14) no
    C8 C9 C10 C11 . . . . -176.73(13) no
    C8 C9 C10 C14 . . . . 1.1(2) no
    C9 C10 C11 N4 . . . . 179.93(14) no
    C9 C10 C11 C12 . . . . 0.1(2) no
    C14 C10 C11 N4 . . . . 2.2(2) no
    C14 C10 C11 C12 . . . . -177.62(15) no
    N4 C11 C12 C13 . . . . 178.95(14) no
    C10 C11 C12 C13 . . . . -1.2(2) no
    C11 C12 C13 N3 . . . . 1.2(2) no
loop_
    _geom_hbond_atom_site_label_D
    _geom_hbond_atom_site_label_H
    _geom_hbond_atom_site_label_A
    _geom_hbond_site_symmetry_A
    _geom_hbond_distance_DH
    _geom_hbond_distance_HA
    _geom_hbond_distance_DA
    _geom_hbond_angle_DHA
    _geom_hbond_publ_flag
    N1 H1 N2 2_656 0.881(17) 2.553(18) 3.425(2) 170.5(13) yes
    C2 H2 O1 2_646 0.9500 2.3300 3.251(2) 164.00 yes
    C12 H12 O2 2_455 0.9500 2.5500 3.164(2) 122.00 yes
