# Supplementary material for: (R)-(+)-2-{[(3-Methyl-4-nitro­pyridin-2-yl)meth­yl]sulfin­yl}-1H-benzimidazole
Source: Acta Crystallogr Sect E Struct Rep Online. 2011 Jul 30;67(Pt 8):o2190. doi: 10.1107/S1600536811029990 (PMC3213621; doi:10.1107/S1600536811029990)
Supplement: Supplementary file 2 [file e-67-o2190-Isup3.hkl]

#
data_I
loop_
_refln_index_h
_refln_index_k
_refln_index_l
_refln_F_squared_meas
_refln_F_squared_sigma
_refln_F_squared_calc
_refln_observed_status
   1  -13    0      1958.06         8.53      1538.80 o
   2  -13    0       221.71       117.29       215.91 o
   3  -13    0       853.81        11.70      1024.75 o
   0  -12    0     16889.60         5.71     13389.86 o
   1  -12    0       379.08        12.74       392.46 o
   2  -12    0      8388.73        10.24      8005.85 o
   3  -12    0      1611.22         9.55      1467.59 o
   4  -12    0      9101.16         7.90      7116.41 o
   1  -11    0     12755.44         5.95     13849.17 o
   2  -11    0       402.00        16.97       503.30 o
   3  -11    0     12139.63         5.95     12435.88 o
   4  -11    0      3158.44        17.64      2993.03 o
   5  -11    0      2345.46         8.41      2369.12 o
   0  -10    0     70915.69         7.45     66528.20 o
   1  -10    0      4572.46         5.66      3470.02 o
   2  -10    0       768.95        31.70       879.14 o
   3  -10    0     17048.52         9.55     17662.72 o
   4  -10    0     16775.43         7.34     16598.23 o
   5  -10    0      3269.55         7.24       332.56 o
   6  -10    0      5735.03         7.18      5611.91 o
   1   -9    0     37958.73        14.14     35989.46 o
   2   -9    0     12488.06         6.76     12819.18 o
   3   -9    0     31591.51        22.85     31648.86 o
   4   -9    0     16297.08         9.42     16429.63 o
   5   -9    0      6728.92         6.86      6745.08 o
   6   -9    0      2102.22        13.54      1654.10 o
   7   -9    0      4005.62         8.01      3485.49 o
   0   -8    0     81327.63        23.33     79786.02 o
   1   -8    0     18257.41         8.12     18652.64 o
   2   -8    0     20955.46         8.94     21706.92 o
   3   -8    0     59804.70        19.89     60060.99 o
   4   -8    0    100933.29         8.12     96353.66 o
   5   -8    0     21132.44        27.98     22212.40 o
   6   -8    0      6849.22         6.66      7006.16 o
   7   -8    0      3173.07         7.84      3123.62 o
   1   -7    0     47480.41        10.11     44339.30 o
   2   -7    0      9021.20         6.10      8922.85 o
   3   -7    0     23688.29         9.36     24129.16 o
   4   -7    0     16458.32         9.12     16261.90 o
   5   -7    0     23913.53         5.81     23240.80 o
   6   -7    0      5186.88         6.20      5514.06 o
   7   -7    0      7109.86         7.51      6114.08 o
   8   -7    0      5523.46         7.24      6073.12 o
   0   -6    0     21430.03         7.29     21398.75 o
   1   -6    0      1136.36         4.37      1818.05 o
   2   -6    0     31410.47         9.67     30218.33 o
   3   -6    0     15762.80         6.20     14886.91 o
   4   -6    0     44567.43        14.44     45116.19 o
   5   -6    0     32829.82        10.18     32921.76 o
   6   -6    0     13043.92         8.53     11601.79 o
   7   -6    0      1688.39         8.35      1978.05 o
   8   -6    0      1200.62         8.47      1388.27 o
   1   -5    0     27972.56         5.29     30768.16 o
   2   -5    0      6510.88         3.84      6595.08 o
   3   -5    0     27063.54        14.98     26125.23 o
   4   -5    0      6101.17         5.48      5870.36 o
   5   -5    0     22290.49        10.18     22212.40 o
   6   -5    0       949.87        11.42       737.53 o
   7   -5    0      3839.04         7.18      4618.47 o
   8   -5    0      5181.12        17.64      5131.26 o
   0   -4    0      9127.89         3.31     10311.47 o
   1   -4    0      7047.60         4.12      7588.83 o
   2   -4    0     46906.90         7.34     44560.58 o
   3   -4    0     35573.73        10.24     31276.53 o
   4   -4    0     17945.28         6.45     17350.27 o
   5   -4    0      2854.76         7.40      3673.86 o
   6   -4    0     44563.21         6.30     44615.99 o
   7   -4    0      1314.79         7.45      1437.59 o
   8   -4    0      6245.74         6.81      6279.32 o
   9   -4    0      6259.97        25.30      6510.12 o
   2   -3    0     51915.62        10.24     54842.24 o
   3   -3    0     52757.50         8.18     54658.05 o
   4   -3    0     85620.61        20.88     84981.98 o
   5   -3    0     27722.25        10.37     27153.01 o
   6   -3    0      2367.80         6.30       730.42 o
   7   -3    0     10172.74        11.16     10552.67 o
   8   -3    0      4598.20         7.29      4320.30 o
   9   -3    0       245.86        17.98        30.36 o
   1   -2    0    111856.80        19.45    113862.49 o
   2   -2    0     18020.38         6.05     18189.68 o
   3   -2    0     47484.77         6.92     47087.95 o
   4   -2    0     65740.96        16.89     74538.89 o
   6   -2    0     23685.21        10.63     27761.71 o
   7   -2    0     28862.61         6.20     29178.35 o
   8   -2    0      4440.89         7.02      4320.30 o
   9   -2    0      5405.19         7.95      5750.35 o
   1   -1    0     87072.21        15.05     85825.47 o
   2   -1    0     42267.25         8.07     49451.35 o
   3   -1    0     77217.29        14.52     78017.15 o
   4   -1    0     95957.45        23.43     95622.02 o
   5   -1    0    129866.54        24.01    139512.68 o
   6   -1    0      8375.91        73.10      4132.67 o
   7   -1    0     54368.25         6.81     53256.23 o
   8   -1    0      3176.45       134.79      1773.57 o
   9   -1    0      2566.44         8.94      2591.21 o
   2    0    0      6812.85        18.23      1508.07 o
   3    0    0    253915.21        36.00    248153.23 o
   4    0    0    148001.78        19.18    115908.01 o
   5    0    0     28557.62         8.12        68.32 o
   6    0    0     35823.13        13.69     32494.68 o
   7    0    0     86183.34        15.52     71841.51 o
   8    0    0      6895.64        18.15       112.93 o
   9    0    0     10152.58         7.67      6940.43 o
   1    1    0     82575.77        14.36     82702.73 o
   2    1    0     40880.80         8.01     49626.55 o
   3    1    0     79732.82        24.40     80380.05 o
   4    1    0     96926.37        23.14     96028.14 o
   5    1    0    131377.25        24.30    139316.73 o
   6    1    0      8851.05        43.82      4183.43 o
   7    1    0     54340.27         6.92     52893.53 o
   8    1    0      3707.59         9.30      1590.69 o
   9    1    0      2259.10        13.99      2551.29 o
   1    2    0    114548.40        19.89    114039.64 o
   2    2    0     18227.70         4.80     18724.38 o
   3    2    0     46237.90         7.34     46407.17 o
   4    2    0     64678.66        41.22     73539.33 o
   5    2    0      6642.25         3.03      4494.49 o
   6    2    0     24492.25        11.76     28687.40 o
   7    2    0     29977.46        23.81     29628.28 o
   8    2    0      4851.12        13.54      4636.32 o
   9    2    0      5872.16        13.32      5790.22 o
   2    3    0     52408.94        13.40     55211.55 o
   3    3    0     56844.10         8.88     56951.36 o
   4    3    0     88631.24        22.37     85518.26 o
   5    3    0     28026.11         9.42     27630.71 o
   7    3    0     10845.14        12.89     10742.19 o
   8    3    0      4414.27         7.45      4234.50 o
   9    3    0       276.89        38.69        39.66 o
   0    4    0      8231.93         3.50      9863.49 o
   1    4    0      7377.09         3.57      7680.54 o
   2    4    0     46828.96         7.73     45675.25 o
   3    4    0     36910.09        15.60     30906.39 o
   4    4    0     17776.89         6.76     16903.87 o
   5    4    0      2986.62        13.91      3642.12 o
   6    4    0     43234.88        11.97     45171.94 o
   7    4    0      1108.89        11.63      1518.28 o
   8    4    0      6420.82        14.75      6279.32 o
   9    4    0      5947.49         7.95      6552.53 o
   1    5    0     27802.23         5.71     30263.96 o
   2    5    0      5885.96         6.05      6446.76 o
   3    5    0     26231.04        10.63     24620.74 o
   4    5    0      6481.86         8.58      5951.05 o
   5    5    0     20566.43        12.25     22644.65 o
   6    5    0       765.63        11.22       634.51 o
   7    5    0      3355.88        11.42      4320.30 o
   8    5    0      5622.00        29.59      5131.26 o
   0    6    0     20964.14         7.67     22605.18 o
   1    6    0      1129.63         5.29      1773.57 o
   2    6    0     30506.12         9.99     29809.21 o
   3    6    0     15225.09        11.63     15079.62 o
   4    6    0     43039.65        15.29     43678.76 o
   5    6    0     31965.86        10.76     33160.24 o
   6    6    0     13291.78        17.98     11914.76 o
   7    6    0      1679.36        12.32      1885.80 o
   8    6    0      1453.90        12.53      1378.52 o
   1    7    0     45642.05        11.22     44339.30 o
   2    7    0      8524.83         5.34      8799.35 o
   3    7    0     21954.35         9.67     22921.89 o
   4    7    0     16371.20        14.44     15929.01 o
   5    7    0     24573.70         6.55     23966.40 o
   6    7    0      5715.36        24.60      5301.82 o
   7    7    0      6756.84        13.99      5910.63 o
   8    7    0      5415.49        15.37      6114.08 o
   0    8    0     81487.41        24.01     79120.37 o
   1    8    0     18818.35         9.30     18581.03 o
   2    8    0     20286.30        10.69     21514.06 o
   3    8    0     60589.82        20.79     60318.49 o
   4    8    0    102502.43        14.14     96272.23 o
   5    8    0     21868.49        11.42     22526.35 o
   6    8    0      6285.32        12.11      7050.16 o
   7    8    0      3113.64        14.14      2993.03 o
   1    9    0     37705.87        14.98     36589.27 o
   2    9    0     12735.12        20.88     12789.49 o
   3    9    0     31102.85         6.81     30584.33 o
   4    9    0     16422.42        14.67     16161.67 o
   5    9    0      7111.55        12.39      6637.77 o
   6    9    0      2536.13        14.90      1718.75 o
   7    9    0      3674.78        16.73      3485.49 o
   0   10    0     67137.99         8.12     65920.48 o
   1   10    0      4550.85         6.76      3454.58 o
   2   10    0       575.04        12.11       695.39 o
   3   10    0     16811.72        10.24     17732.53 o
   4   10    0     17545.65        34.34     16835.71 o
   5   10    0      3481.00         8.53       295.38 o
   6   10    0      5744.12        14.75      5730.47 o
   1   11    0     13872.13        12.18     14410.56 o
   2   11    0       450.29        12.32       509.21 o
   3   11    0     12895.87         6.97     12700.62 o
   4   11    0      2732.15        13.69      2993.03 o
   5   11    0      2157.60        14.36      2381.91 o
   0   12    0     17873.02         6.92     13389.86 o
   1   12    0       390.46        14.29       402.92 o
   2   12    0      8311.97         7.34      8029.35 o
   3   12    0      1398.76        11.09      1447.55 o
   4   12    0      9006.01        13.18      7116.41 o
   1   13    0      1849.86        10.50      1467.59 o
   2   13    0       263.09        30.47       219.78 o
   3   13    0       808.83        16.32       942.48 o
  -3  -13    1      1773.25         8.53      1467.59 o
  -2  -13    1      5110.82         7.34      4512.10 o
  -1  -13    1      2582.67        10.05      2305.69 o
   0  -13    1      2414.74         7.18      2001.46 o
   1  -13    1       537.78        12.39       446.16 o
   2  -13    1       943.10        10.50       966.80 o
  -4  -12    1      6456.12         7.24      5710.63 o
  -3  -12    1       574.56        17.14       716.31 o
  -2  -12    1      4762.38         7.02      5225.67 o
  -1  -12    1      4542.76         6.20      4871.49 o
   0  -12    1      4317.80        24.21      4251.59 o
   1  -12    1      3165.19         8.29      3138.30 o
   2  -12    1       258.24        28.41        86.77 o
   3  -12    1      2508.01         9.49      2978.69 o
   4  -12    1      4033.52        16.40      3332.30 o
  -5  -11    1      2470.09         7.62      2551.29 o
  -4  -11    1       717.17        12.18       766.31 o
  -3  -11    1      3162.94         6.76      3138.30 o
  -2  -11    1     11536.91        22.37     11154.00 o
  -1  -11    1      6112.11         6.25      5112.48 o
   0  -11    1      8894.38         6.50      7072.20 o
   1  -11    1      5583.08        14.75      5930.82 o
   2  -11    1      5958.30        10.56      5572.67 o
   3  -11    1      2408.85        24.30      2865.23 o
   4  -11    1      8427.24         7.13      8029.35 o
   5  -11    1        57.61        55.06       139.42 o
  -6  -10    1      3545.01         8.29      3021.81 o
  -5  -10    1      6449.70         6.45      6702.05 o
  -4  -10    1     12998.28         6.71     13603.24 o
  -3  -10    1      5275.12         7.29      5168.92 o
  -2  -10    1      3789.63         5.86      4476.92 o
  -1  -10    1     26889.44         6.76     25871.39 o
   0  -10    1     15535.13        18.06     15144.13 o
   1  -10    1     10809.76         5.57     10579.64 o
   2  -10    1     10629.61         7.84     10633.69 o
   3  -10    1     16972.88         5.43     17558.26 o
   4  -10    1       196.00        33.18       277.62 o
   5  -10    1      8796.56         7.51      8361.89 o
   6  -10    1       231.95        23.04       208.27 o
  -7   -9    1      3455.09        12.67      3642.12 o
  -6   -9    1      2018.70         7.78      2485.46 o
  -5   -9    1      9682.56         6.55      9968.00 o
  -4   -9    1     25328.72        11.02     24047.71 o
  -3   -9    1     38325.89         6.00     38213.01 o
  -2   -9    1     20563.56         8.70     20039.26 o
  -1   -9    1      5377.29        27.35      4600.66 o
   0   -9    1     32421.60        12.60     31602.20 o
   1   -9    1      1855.02         6.00      1611.69 o
   2   -9    1     40112.08        13.32     40926.77 o
   3   -9    1     20252.14         5.66     19559.29 o
   4   -9    1     16607.48         5.38     17315.72 o
   5   -9    1       131.10       146.41       161.95 o
   6   -9    1     12216.88         6.97     11292.99 o
  -7   -8    1      4641.70         7.56      4389.57 o
  -6   -8    1      4254.95         6.45      4672.12 o
  -5   -8    1       857.32        10.56       570.14 o
  -4   -8    1     34812.10         5.90     35345.26 o
  -3   -8    1      1039.42         8.12      1622.24 o
  -2   -8    1      9523.81         6.20      8898.08 o
  -1   -8    1     24862.98         9.67     25075.71 o
   0   -8    1      9517.95         7.02      6702.05 o
   1   -8    1      4820.52         5.57      4982.00 o
   2   -8    1     41200.88        14.75     41299.19 o
   3   -8    1        95.06        56.40       304.47 o
   4   -8    1      2787.84        10.89      2851.20 o
   5   -8    1     23759.14        21.53     23160.86 o
   6   -8    1       745.84        10.69      1273.43 o
   7   -8    1      8589.58         7.51      8627.90 o
  -8   -7    1      3062.52         8.12      3377.90 o
  -7   -7    1      9331.56        49.14      8947.66 o
  -6   -7    1      4269.32         6.55      4476.92 o
  -5   -7    1     32486.46        15.68     32589.34 o
  -4   -7    1     30363.06        12.04     30584.33 o
  -3   -7    1     12454.56         6.71     12998.05 o
  -2   -7    1     39824.19        11.76     40292.26 o
  -1   -7    1      8332.04         3.61      9222.76 o
   0   -7    1     29814.93         7.95     30860.28 o
   1   -7    1     29974.00         8.18     30218.33 o
   2   -7    1     59073.30        16.89     61224.06 o
   3   -7    1     27595.85        11.90     29538.02 o
   4   -7    1     60609.52        14.82     57831.40 o
   5   -7    1       293.09        19.01       709.30 o
   6   -7    1      1594.40        76.56      1339.82 o
   7   -7    1       135.96        27.88        84.34 o
  -8   -6    1      1411.50         9.06      1518.28 o
  -7   -6    1     15732.68         7.13     14631.90 o
  -6   -6    1     23381.47         5.86     23160.86 o
  -5   -6    1      5747.16         6.10      6032.29 o
  -4   -6    1      2192.11         5.66      2255.57 o
  -3   -6    1     25293.72         7.40     28200.62 o
  -2   -6    1     68560.19        16.97     68230.92 o
  -1   -6    1    289024.51        57.30    249855.37 o
   0   -6    1       670.29         4.00       614.84 o
   1   -6    1     12980.04         4.75     17837.51 o
   2   -6    1      7260.74         4.41      6984.22 o
   3   -6    1     11164.04         7.29     12029.60 o
   4   -6    1      4117.79        12.39      5455.76 o
   5   -6    1     35347.76         6.05     36589.27 o
   6   -6    1     13073.64         6.00     13450.65 o
   7   -6    1      5750.19         7.13      6155.18 o
   8   -6    1      1819.88         8.94      1784.64 o
  -8   -5    1      2768.86         6.76      3094.36 o
  -7   -5    1      9273.69         5.66      9837.45 o
  -6   -5    1       555.07        17.98       521.12 o
  -5   -5    1     31095.80        12.25     31415.90 o
  -4   -5    1      4161.54         5.43      3982.25 o
  -3   -5    1      6313.89         4.67      7227.51 o
  -2   -5    1     68100.12        12.82     63121.35 o
  -1   -5    1     46880.91         6.71     47487.36 o
   0   -5    1    209040.98        25.70    182588.85 o
   1   -5    1     36503.92         5.76     36689.72 o
   2   -5    1      5145.19         4.37      6114.08 o
   3   -5    1      6819.46        10.56      6404.69 o
   4   -5    1     31637.74        13.84     31648.86 o
   5   -5    1     18961.29         7.73     19596.01 o
   6   -5    1      2237.29         6.60      2538.06 o
   7   -5    1     11966.17         6.05     11828.99 o
   8   -5    1     13069.06         8.47     12819.18 o
  -9   -4    1      3965.22         7.78      4372.20 o
  -8   -4    1      1089.66        45.70      1217.87 o
  -7   -4    1      5952.12         7.18      6446.76 o
  -6   -4    1     43488.93        11.70     43405.00 o
  -5   -4    1     19030.20         7.56     20562.65 o
  -4   -4    1     16965.06         5.81     17074.87 o
  -3   -4    1     16876.61         4.45     18438.24 o
  -2   -4    1    104943.60        13.76    111747.44 o
  -1   -4    1    179555.59        31.25    161379.78 o
   0   -4    1      9036.40         3.20      8750.20 o
   1   -4    1      8717.96         3.50      9298.51 o
   2   -4    1     44681.50         7.24     42697.25 o
   3   -4    1       794.68         5.34       751.85 o
   4   -4    1     11412.65         6.66     11686.73 o
   5   -4    1     10004.00         7.24     10231.69 o
   6   -4    1     10666.76         5.52     11914.76 o
   7   -4    1      7605.58         6.35      8774.76 o
   8   -4    1       689.59        11.36       723.35 o
  -9   -3    1      5389.03        12.74      5436.40 o
  -8   -3    1       381.81        12.39       215.91 o
  -7   -3    1     20514.83         5.52     21437.15 o
  -6   -3    1      2097.64        11.36      2498.55 o
  -5   -3    1     81225.00        37.21     78899.10 o
  -4   -3    1     69880.92        17.47     75617.32 o
  -3   -3    1     52143.72         7.78     54412.95 o
  -2   -3    1     26234.28         9.49     25744.93 o
  -1   -3    1     92124.39        16.40     92803.25 o
   0   -3    1      9377.99         3.31     12523.82 o
   1   -3    1     23473.30         5.43     25534.85 o
   2   -3    1    230601.64        27.98    236656.37 o
   3   -3    1     43639.21         7.40     37701.81 o
   4   -3    1     50742.07        21.44     53863.48 o
   5   -3    1      4361.28         5.81      5019.10 o
   6   -3    1      3032.70         6.97      3818.39 o
   7   -3    1      7341.06         6.35      8434.02 o
   8   -3    1     14077.82         6.50     14003.99 o
  -9   -2    1       587.58        14.44       595.48 o
  -8   -2    1      2001.67        26.11      2591.21 o
  -7   -2    1      1168.96         8.29      1058.62 o
  -6   -2    1     12047.26         9.36     13117.99 o
  -5   -2    1     56183.22        12.60     47945.89 o
  -4   -2    1      1236.23         5.86       966.80 o
  -3   -2    1     81019.93        10.82     80528.90 o
  -2   -2    1    106510.85        18.84    107318.80 o
   0   -2    1     45783.16         8.41     47201.89 o
   2   -2    1    123580.37        22.00    133119.21 o
   3   -2    1    252546.45        30.80    232462.78 o
   4   -2    1     30958.40         9.73     29718.68 o
   5   -2    1     31261.78        10.89     33064.75 o
   6   -2    1      5253.35         6.55      6362.77 o
   7   -2    1      8001.30         7.67      7912.22 o
   8   -2    1      1447.80         9.00      1569.83 o
   9   -2    1     17972.08        14.14     16733.72 o
  -9   -1    1      8065.84        26.01      6984.22 o
  -8   -1    1     40678.86         9.06     38986.27 o
  -7   -1    1     41253.67         6.50     40397.67 o
  -6   -1    1      7002.34         5.52      7703.55 o
  -5   -1    1     37771.92         8.82     33112.48 o
  -4   -1    1    118356.64        15.68    117701.53 o
  -3   -1    1    131210.57        23.23    144256.66 o
  -2   -1    1    105047.29        18.40    105521.27 o
  -1   -1    1     46212.10         8.47     32636.73 o
   1   -1    1     17814.24         4.12     16496.97 o
   3   -1    1      5056.63         2.76      4183.43 o
   4   -1    1      4146.07         2.99      4285.88 o
   5   -1    1      6234.68        44.62      5301.82 o
   6   -1    1    150761.36        30.36    151215.09 o
   7   -1    1      1584.84         7.84      1643.45 o
   8   -1    1     25395.61         6.97     24251.59 o
   9   -1    1      2775.18         9.55      2712.81 o
  -9    0    1      2877.25         7.73      3642.12 o
  -8    0    1      8425.40         7.90      6962.30 o
  -7    0    1     31876.53         6.15     28554.23 o
  -5    0    1    166725.22        39.82    169058.39 o
  -4    0    1     22485.00         4.49     23441.23 o
  -3    0    1     19658.84         4.54     21745.60 o
  -2    0    1     56491.78        10.24     57579.27 o
  -1    0    1    110988.92        19.10     29718.68 o
   2    0    1     35073.80         6.76     43459.68 o
   3    0    1    254954.30        31.02    245545.91 o
   4    0    1      2292.49         4.37      2280.56 o
   5    0    1      1538.21         6.71      2740.21 o
   6    0    1      1010.60         9.49       751.85 o
   7    0    1      1988.27         6.97      2511.69 o
   8    0    1       636.55        25.20       674.79 o
   9    0    1     21818.24         7.34     19559.29 o
  -9    1    1      7368.51         7.45      7072.20 o
  -8    1    1     40224.31        13.10     39089.96 o
  -7    1    1     41669.06         6.55     40344.94 o
  -6    1    1      7883.66         7.24      7982.39 o
  -5    1    1     34421.38         7.90     32921.76 o
  -4    1    1    118336.00        14.98    117072.24 o
  -3    1    1    130429.32        23.14    143063.23 o
  -2    1    1    109594.10        19.18    108007.57 o
  -1    1    1     46311.04         8.47     33303.74 o
   1    1    1     17998.91         3.92     16396.02 o
   3    1    1      5278.02         4.75      4337.57 o
   4    1    1      4110.09        12.18      4636.32 o
   5    1    1      7334.21         6.50      5378.51 o
   6    1    1    155480.38        10.89    152237.16 o
   8    1    1     25577.60        11.02     24703.15 o
   9    1    1      2932.22         9.73      2712.81 o
  -9    2    1       374.04        16.48       576.42 o
  -8    2    1      2392.19        13.03      2485.46 o
  -7    2    1      1070.60        31.92       999.71 o
  -6    2    1     13220.40        11.49     13664.51 o
  -5    2    1     57672.02        12.04     48753.63 o
  -4    2    1      1237.63         9.73      1084.39 o
  -3    2    1     82317.35        11.09     82175.36 o
  -2    2    1    105917.70        18.75    107576.83 o
   0    2    1     46323.95         8.47     48291.24 o
   2    2    1    116745.22        20.98    131782.29 o
   3    2    1    256400.45        31.58    237295.03 o
   4    2    1     30032.89         9.61     29763.93 o
   5    2    1     30859.95        13.84     32541.99 o
   6    2    1      5422.85        11.49      6362.77 o
   7    2    1      7700.06         7.84      7842.35 o
   8    2    1      1714.79         8.47      1569.83 o
   9    2    1     19226.60        16.73     16801.68 o
  -9    3    1      5176.80        16.08      5514.06 o
  -8    3    1       309.76        15.60       197.06 o
  -7    3    1     20215.15         5.66     21552.56 o
  -6    3    1      2472.08         8.29      2577.87 o
  -5    3    1     81533.09        22.56     79341.94 o
  -4    3    1     71342.41        18.40     75545.19 o
  -3    3    1     51143.82        26.42     53256.23 o
  -2    3    1     27818.90         7.40     26551.06 o
  -1    3    1     91107.39        16.32     94086.60 o
   0    3    1      8943.48         2.56     12058.40 o
   1    3    1     23222.71         5.38     25283.90 o
   3    3    1     43877.68         7.90     37447.50 o
   4    3    1     51574.41        10.96     53924.39 o
   5    3    1      4482.30        45.70      5056.35 o
   6    3    1      2423.59         9.80      3532.12 o
   7    3    1      7811.02         9.00      8434.02 o
   8    3    1     13924.00         7.02     14190.92 o
  -9    4    1      3739.32         8.88      4389.57 o
  -8    4    1      1043.29        10.96      1041.62 o
  -7    4    1      6060.62        18.15      6510.12 o
  -6    4    1     42791.06        12.53     43459.68 o
  -5    4    1     19457.46         9.80     20713.43 o
  -4    4    1     16519.96         7.56     16463.28 o
  -3    4    1     17707.62         7.56     18509.57 o
  -2    4    1    106765.56        16.16    111572.08 o
  -1    4    1    181646.44        35.52    159907.44 o
   0    4    1      9275.62         2.69      9222.76 o
   1    4    1      8044.30        17.56      9147.32 o
   2    4    1     46384.24        20.70     42480.65 o
   3    4    1       949.26         9.49       958.66 o
   4    4    1     11679.12         9.86     11828.99 o
   5    4    1      9751.56         9.30     10205.17 o
   6    4    1     10469.38        10.24     11914.76 o
   7    4    1      8262.81        13.18      9374.57 o
   8    4    1       816.24        11.16       723.35 o
  -8    5    1      3053.67        33.52      3021.81 o
  -7    5    1      9658.96        12.89     10073.06 o
  -6    5    1       528.54        16.08       491.60 o
  -5    5    1     30639.00        16.65     31322.95 o
  -4    5    1      4675.82        10.43      4285.88 o
  -3    5    1      6738.77         7.78      7611.71 o
  -2    5    1     69105.89         9.92     63848.59 o
  -1    5    1     48031.11         7.90     47945.89 o
   0    5    1    211802.45        61.47    185176.74 o
   1    5    1     36126.60         6.66     36188.85 o
   2    5    1      5967.56        20.88      6875.00 o
   3    5    1      6786.46         8.58      6341.85 o
   4    5    1     31463.66        11.76     31462.42 o
   5    5    1     18958.54         9.18     19596.01 o
   6    5    1      2001.67        10.82      2181.42 o
   7    5    1     11238.12         9.55     11857.55 o
   8    5    1     12658.50         7.90     12848.91 o
  -8    6    1      1248.92        12.74      1330.23 o
  -7    6    1     14898.64         7.45     14600.17 o
  -6    6    1     23195.29         8.35     23200.81 o
  -5    6    1      6855.84         9.30      6300.13 o
  -4    6    1      2737.38         8.94      2577.87 o
  -3    6    1     25328.72         7.13     28288.82 o
  -2    6    1     66713.72        16.89     68025.46 o
  -1    6    1    285113.28        65.29    246196.45 o
   0    6    1       513.02        32.60       576.42 o
   1    6    1     12996.00         5.02     17942.80 o
   2    6    1      6960.56        11.22      6962.30 o
   3    6    1     11395.56         8.18     12231.90 o
   4    6    1      4418.26        10.30      5340.10 o
   5    6    1     34302.74        42.38     36388.78 o
   6    6    1     12514.90         5.86     13481.10 o
   7    6    1      5919.76        12.18      6279.32 o
   8    6    1      1571.33        10.30      1795.74 o
  -8    7    1      2871.89        14.36      3317.17 o
  -7    7    1      8181.20        10.69      9147.32 o
  -6    7    1      4069.16        12.53      4320.30 o
  -5    7    1     32184.36        10.50     31929.56 o
  -4    7    1     30446.76        14.44     30263.96 o
  -3    7    1     11692.10         9.24     12494.47 o
  -2    7    1     39014.15        13.18     39558.26 o
  -1    7    1      8508.22         6.15      9122.24 o
   0    7    1     30789.72         8.82     31183.79 o
   1    7    1     30954.88         7.90     30538.46 o
   2    7    1     56882.25        17.72     60060.99 o
   3    7    1     27775.56        11.09     29990.70 o
   4    7    1     58167.79        14.90     56763.66 o
   5    7    1       373.26        11.97       688.49 o
   6    7    1      1548.42        35.64      1128.02 o
   7    7    1       150.55        31.92        86.77 o
  -7    8    1      3379.10        14.36      4354.87 o
  -6    8    1      4895.80        25.50      4618.47 o
  -5    8    1       563.11         7.90       621.36 o
  -4    8    1     36496.28         7.90     36388.78 o
  -3    8    1       961.62         9.12      1457.55 o
  -2    8    1      9904.23        13.54      9222.76 o
  -1    8    1     22647.24        18.40     24868.39 o
   0    8    1      8001.30         7.34      6573.79 o
   1    8    1      4967.43         7.24      5244.65 o
   2    8    1     40759.57        17.64     40661.79 o
   3    8    1       104.45        42.38       193.40 o
   4    8    1      2493.00        15.52      2781.58 o
   5    8    1     24570.56        12.25     22921.89 o
   6    8    1       856.15        15.13      1282.82 o
   7    8    1      8774.07        15.05      8799.35 o
  -7    9    1      2851.56        16.08      3657.97 o
  -6    9    1      1905.32        12.25      2524.85 o
  -5    9    1      9237.13        12.82      9630.35 o
  -4    9    1     24702.41        12.96     24292.47 o
  -3    9    1     38060.11        15.68     37650.88 o
  -2    9    1     20218.00         9.30     19927.98 o
  -1    9    1      5173.92         7.40      4690.07 o
   0    9    1     32407.20        13.40     31230.14 o
   1    9    1      1893.99         7.95      1751.54 o
   2    9    1     40905.06        13.62     41405.91 o
   3    9    1     19979.82         7.51     19853.97 o
   4    9    1     17085.10        11.02     17315.72 o
   5    9    1       183.06        19.98       152.09 o
   6    9    1     11937.75        12.96     11237.29 o
  -6   10    1      2912.76        13.84      3021.81 o
  -5   10    1      5916.69        11.36      6723.55 o
  -4   10    1     13465.28        14.59     13910.99 o
  -3   10    1      4898.60         7.90      4982.00 o
  -2   10    1      3400.06         8.47      4183.43 o
  -1   10    1     27370.39         6.86     26125.23 o
   0   10    1     16101.07         7.29     15436.14 o
   1   10    1     10555.51         6.66     10311.47 o
   2   10    1     10487.81         8.58     10391.56 o
   3   10    1     16931.21         6.05     17732.53 o
   4   10    1       294.12        17.72       299.91 o
   5   10    1      9387.67        13.76      8290.06 o
   6   10    1       175.56        21.34       208.27 o
  -5   11    1      2266.71        11.42      2658.42 o
  -4   11    1       946.18        11.29       730.42 o
  -3   11    1      3132.64         7.18      3167.77 o
  -2   11    1     11355.03         7.56     11376.79 o
  -1   11    1      5981.48        21.25      5301.82 o
   0   11    1      6889.00        10.63      7160.74 o
   1   11    1      5449.39         6.92      5750.35 o
   2   11    1      5698.74        10.50      5750.35 o
   3   11    1      2505.00         9.00      2837.21 o
   4   11    1      8896.26         8.64      7982.39 o
   5   11    1       240.56        30.36       136.34 o
  -4   12    1      6112.11        15.21      5611.91 o
  -3   12    1       261.15        35.76       681.62 o
  -2   12    1      4363.92         9.67      5056.35 o
  -1   12    1      4973.07         8.82      4834.93 o
   0   12    1      5029.65         9.30      4389.57 o
   1   12    1      2775.18        12.04      2935.88 o
   2   12    1        49.70       104.86        79.59 o
   3   12    1      2434.44         9.80      3123.62 o
   4   12    1      3566.48        16.48      3393.16 o
  -3   13    1      1450.85        18.75      1487.76 o
  -2   13    1      4867.85        13.40      4618.47 o
  -1   13    1      2962.62         9.99      2330.96 o
   0   13    1      2344.50        37.70      2084.48 o
   1   13    1       433.89        25.91       413.53 o
   2   13    1       917.48        21.90      1041.62 o
  -3  -13    2       938.81        10.56       833.07 o
  -2  -13    2      3103.60         9.92      2935.88 o
  -1  -13    2       142.80        28.94       155.34 o
   0  -13    2      5298.38         6.60      5056.35 o
   1  -13    2      1849.00        19.45      1773.57 o
   2  -13    2      3541.44         8.18      2993.03 o
  -4  -12    2       179.83        19.62        72.72 o
  -3  -12    2      4130.63         6.55      3454.58 o
  -2  -12    2      3441.00         6.92      3689.78 o
  -1  -12    2      9516.00         7.90      9072.19 o
   0  -12    2      1606.41         9.06      1863.08 o
   1  -12    2       520.30        11.02       702.33 o
   2  -12    2      4671.72         7.02      4406.97 o
   3  -12    2      1506.99         9.92      1528.52 o
  -5  -11    2       529.46        12.74       570.14 o
  -4  -11    2       789.05        10.82       902.63 o
  -3  -11    2      5418.43         6.00      6320.97 o
  -2  -11    2     13555.94        14.44     12819.18 o
  -1  -11    2     10652.30        17.72     12523.82 o
   0  -11    2      3788.40         5.76      4268.72 o
   1  -11    2      8489.78         6.66      9247.98 o
   2  -11    2      4640.33         6.50      5131.26 o
   3  -11    2      2412.77         7.18      2564.56 o
   4  -11    2      7520.36         6.45      7205.22 o
   5  -11    2       223.20        18.75       539.24 o
  -6  -10    2      1519.44        32.83      1538.80 o
  -5  -10    2     12190.37         6.15     11630.07 o
  -4  -10    2      2314.57         6.97      2617.99 o
  -3  -10    2     15843.26         5.20     15403.56 o
  -2  -10    2      9773.30         7.67     10606.65 o
  -1  -10    2     19429.57         6.00     18225.08 o
   0  -10    2      5850.72         5.34      7227.51 o
   1  -10    2      3372.12         6.15      4217.44 o
   2  -10    2      9594.20         5.66     10823.93 o
   3  -10    2     19323.78         7.02     19890.96 o
   4  -10    2      3165.19         7.34      2837.21 o
   5  -10    2      6225.21         6.35      5991.60 o
  -7   -9    2       694.32        10.56       688.49 o
  -6   -9    2     10532.92         5.90     11181.73 o
  -5   -9    2      8364.93         7.67      8409.94 o
  -4   -9    2      2219.35         7.29      2144.81 o
  -3   -9    2     10724.67         4.97     11098.64 o
  -2   -9    2     29970.53        26.11     29492.94 o
  -1   -9    2      5709.31         6.40      6032.29 o
   0   -9    2     12387.69         6.45     12641.55 o
   1   -9    2     32213.07         9.73     34316.91 o
   2   -9    2     44842.30         6.20     45507.17 o
   3   -9    2      3095.81         6.92      2921.68 o
   4   -9    2      1789.29         7.45      2025.01 o
   5   -9    2      7733.44        31.92      7072.20 o
   6   -9    2      1981.14         8.70      2206.00 o
  -7   -8    2     15413.22        10.50     15862.85 o
  -6   -8    2      9611.84        26.94      8922.85 o
  -5   -8    2     46867.92        15.92     46012.33 o
  -4   -8    2      9455.62         5.81     10338.13 o
  -3   -8    2     27795.56         8.01     27761.71 o
  -2   -8    2     13483.85         6.40     14505.21 o
  -1   -8    2     34547.66        13.25     34414.19 o
   0   -8    2      8204.74         4.84      8676.72 o
   1   -8    2      4755.48         6.30      5378.51 o
   2   -8    2    102752.30        21.62    104840.49 o
   3   -8    2     28230.72         5.57     29583.13 o
   4   -8    2     11126.03        10.76     10878.60 o
   5   -8    2      1791.83         7.13      1784.64 o
   6   -8    2      3911.25         7.56      4234.50 o
   7   -8    2      2835.56         8.24      2591.21 o
  -8   -7    2       960.38        10.11      1075.77 o
  -7   -7    2        59.14       148.35        91.72 o
  -6   -7    2     11631.62         9.18     11489.02 o
  -5   -7    2     23833.18         5.52     23001.41 o
  -4   -7    2      4270.62         5.86      4654.20 o
  -3   -7    2      1936.88         6.97      2193.69 o
  -2   -7    2     40396.98        12.25     39872.00 o
  -1   -7    2     11100.73         5.76     12144.99 o
   0   -7    2     29097.54        10.76     28554.23 o
   1   -7    2     18898.00         7.24     17732.53 o
   2   -7    2     70793.24        19.71     73681.71 o
   3   -7    2      6802.95        30.36      6595.08 o
   4   -7    2     53296.34         7.24     53741.75 o
   5   -7    2      9221.76         5.48      9476.47 o
   6   -7    2       487.53        14.14       744.67 o
   7   -7    2      8299.21        14.90      9047.21 o
  -8   -6    2      2476.06         7.13      3021.81 o
  -7   -6    2     34206.50         9.86     33303.74 o
  -6   -6    2     33657.57         5.62     33112.48 o
  -5   -6    2     38067.91        10.43     37295.32 o
  -4   -6    2      1363.82         5.90      1407.90 o
  -3   -6    2     17308.03         7.34     17837.51 o
  -2   -6    2       877.34         8.64       709.30 o
  -1   -6    2     52789.66        13.32     53135.19 o
   0   -6    2       812.82         5.57       557.68 o
   1   -6    2     13483.85         4.62     16095.03 o
   2   -6    2     19060.56         7.78     20076.42 o
   3   -6    2     10487.81         8.70     10418.33 o
   4   -6    2      9298.74         6.30      8898.08 o
   5   -6    2      7235.20         5.76      7520.41 o
   6   -6    2      3524.80         7.45      3802.20 o
   7   -6    2      3156.19         6.92      3753.81 o
  -9   -5    2     11644.57         7.02     10660.76 o
  -8   -5    2       599.27        77.97       918.47 o
  -7   -5    2       895.21         7.78       918.47 o
  -6   -5    2     19861.26        25.20     20039.26 o
  -5   -5    2     17085.10         8.41     17837.51 o
  -4   -5    2     10960.00         6.15     13208.30 o
  -3   -5    2      2560.36        17.14      2837.21 o
  -2   -5    2     34180.61         9.55     34122.75 o
  -1   -5    2      9147.01         3.31      9994.21 o
   0   -5    2    155693.38        19.62    156463.62 o
   1   -5    2     80377.92        19.54     79120.37 o
   2   -5    2      1275.92         4.71      1093.05 o
   3   -5    2     41828.43        13.40     44228.86 o
   4   -5    2     50028.27        17.06     51992.21 o
   5   -5    2     11876.64         5.43     13818.30 o
   6   -5    2       831.17         7.29      1368.79 o
   7   -5    2      2381.44         7.84      2753.97 o
   8   -5    2      6548.05        11.76      6940.43 o
  -9   -4    2       574.08        11.02       886.93 o
  -8   -4    2      3876.31        13.25      3705.74 o
  -7   -4    2     13367.98         8.29     14284.84 o
  -6   -4    2      2675.99         5.95      2712.81 o
  -5   -4    2     10677.09         6.55     11404.80 o
  -4   -4    2      3535.49         3.65      4354.87 o
  -3   -4    2     11189.41         4.97     11292.99 o
  -2   -4    2       667.19        18.32       608.35 o
  -1   -4    2     88577.66        11.56     94489.45 o
   0   -4    2     18876.01         3.80     17977.96 o
   1   -4    2    128450.56        16.32    127249.81 o
   2   -4    2      5976.84         4.24      7050.16 o
   3   -4    2     26758.42         7.51     27023.46 o
   4   -4    2     43547.34        14.06     45171.94 o
   5   -4    2     27287.74         8.94     28421.37 o
   6   -4    2      6217.32         7.13      7339.48 o
   7   -4    2      1369.74        14.75      1795.74 o
   8   -4    2     13761.64         6.97     13450.65 o
  -9   -3    2      1003.62        10.43       966.80 o
  -8   -3    2      3809.36         6.55      4015.44 o
  -7   -3    2      1842.98        19.18      1751.54 o
  -6   -3    2     80332.56        25.00     79860.15 o
  -5   -3    2     65121.94        18.84     71841.51 o
  -4   -3    2     69569.34        17.56     69055.88 o
  -3   -3    2     56829.79         8.29     58273.94 o
  -2   -3    2    105573.01        13.47    106375.35 o
  -1   -3    2    151951.84        26.42    153159.96 o
   0   -3    2    118666.47        20.88    118422.80 o
   1   -3    2     23525.42         5.57     22723.69 o
   2   -3    2    131022.28        16.89    117611.53 o
   3   -3    2     96882.79       165.89     95784.36 o
   4   -3    2     21056.91         7.84     23885.22 o
   5   -3    2      4165.41         6.40      3454.58 o
   6   -3    2      7135.18         6.30      9733.62 o
   7   -3    2      3279.85         7.29      3377.90 o
   8   -3    2      5409.60         7.40      5455.76 o
  -9   -2    2     10641.99         7.24     10125.80 o
  -8   -2    2     10100.25        10.24      9889.56 o
  -7   -2    2     20486.20         6.25     21207.27 o
  -6   -2    2      2179.02        32.15      2459.36 o
  -5   -2    2     15423.16        18.75     15436.14 o
  -4   -2    2     16355.85         6.76     16699.80 o
  -3   -2    2     21576.67         4.20     22369.10 o
   0   -2    2     78316.02        14.14     79934.32 o
   1   -2    2    102854.90        18.40     94247.63 o
   2   -2    2    100330.56        13.18    105606.52 o
   3   -2    2     85421.75        20.61     83610.71 o
   4   -2    2     34484.49         7.73     42318.56 o
   5   -2    2      2239.18         7.18      2369.12 o
   6   -2    2      5450.87         8.53      5971.31 o
   7   -2    2      3618.02        13.84      4149.56 o
   8   -2    2     11440.44        13.62     11715.12 o
  -9   -1    2      7133.49         7.45      6680.59 o
  -8   -1    2      1648.36         6.40      1840.49 o
  -7   -1    2      2320.35         6.10      2577.87 o
  -6   -1    2     84094.20        25.91     84142.66 o
  -5   -1    2     13700.70         5.57     15015.25 o
  -4   -1    2      2503.00         5.90      3197.37 o
  -3   -1    2     65541.12         8.94     64313.54 o
  -2   -1    2    112855.68        19.80    115372.64 o
   0   -1    2     73826.32        13.18     72052.66 o
   1   -1    2    187800.89       115.78    179462.96 o
   2   -1    2     95394.50        17.14     96679.73 o
   3   -1    2    106126.09        13.69    100802.07 o
   4   -1    2     14862.05        10.18     15929.01 o
   5   -1    2     70766.64        21.44     69677.84 o
   6   -1    2     86541.87         8.35     85902.36 o
   7   -1    2     19524.47         5.81     18904.33 o
   8   -1    2       282.24        30.03       168.70 o
  -9    0    2     27932.44         6.66     24703.15 o
  -8    0    2       742.02         8.82      1457.55 o
  -7    0    2     28571.14         5.76     25955.86 o
  -6    0    2      5774.48        31.58      2193.69 o
  -5    0    2     53462.69        11.29     52893.53 o
  -4    0    2       730.62         6.60      1217.87 o
  -3    0    2     50665.51         9.06     50861.66 o
   1    0    2     34812.10         6.86     32541.99 o
   2    0    2    193714.42        56.25    191898.50 o
   3    0    2    119273.53        15.29    113862.49 o
   4    0    2     20701.45         5.48     20225.41 o
   5    0    2     52844.81        16.56     42697.25 o
   6    0    2      5140.89         6.86      3065.23 o
   7    0    2       105.68        35.28         6.21 o
   8    0    2      7435.61         7.40      8385.90 o
  -9    1    2      6132.46         7.51      6766.65 o
  -8    1    2      1313.34        58.37      1601.17 o
  -7    1    2      2473.07         6.20      2591.21 o
  -6    1    2     82558.53        22.94     84829.07 o
  -5    1    2     13374.92         5.15     14918.94 o
  -4    1    2      2802.64         4.80      3737.75 o
  -3    1    2     65956.51         9.12     64247.02 o
  -2    1    2    112573.67        19.89    113773.96 o
   0    1    2     74370.74        13.25     73468.20 o
   1    1    2    180370.09        31.36    180019.18 o
   2    1    2     96658.81        17.47     94731.57 o
   3    1    2    106863.61        14.52    101636.87 o
   4    1    2     14522.66        10.82     15665.18 o
   5    1    2     68817.03        19.10     69055.88 o
   6    1    2     89155.99         8.47     86210.25 o
   7    1    2     18536.82         7.34     18652.64 o
   8    1    2       192.65        32.95       133.29 o
  -9    2    2     10720.53         6.97     10364.83 o
  -8    2    2      9747.61        10.82      9733.62 o
  -7    2    2     21234.32        37.58     21054.70 o
  -6    2    2      2208.06        15.84      2446.37 o
  -5    2    2     15316.54         5.95     15079.62 o
  -4    2    2     16302.18         6.71     16733.72 o
  -3    2    2     19773.98         7.13     20864.76 o
   0    2    2     79727.17        14.36     80231.34 o
   1    2    2    104490.56        18.66     96028.14 o
   2    2    2     99149.41        12.96    104416.12 o
   3    2    2     84361.20        20.61     84142.66 o
   4    2    2     37063.95         9.42     43514.40 o
   5    2    2      2233.51        10.37      2072.52 o
   6    2    2      5986.12         6.40      6425.71 o
   7    2    2      3387.24         7.45      3965.71 o
   8    2    2     12403.28         7.51     11800.47 o
  -9    3    2       846.23        15.52       926.43 o
  -8    3    2      3683.28        13.76      3705.74 o
  -7    3    2      2095.81        11.16      1697.06 o
  -6    3    2     81681.64        25.30     80677.89 o
  -5    3    2     67267.61        19.36     71771.20 o
  -4    3    2     71781.13        18.23     70441.81 o
  -3    3    2     57753.70         8.64     58400.69 o
  -2    3    2    102201.70        13.10    104670.64 o
  -1    3    2    154818.64        26.94    154188.57 o
   0    3    2    120714.55        21.25    119871.94 o
   1    3    2     24254.95         5.90     23120.95 o
   2    3    2    128507.91        16.56    114571.91 o
   3    3    2    100895.17        24.60     97333.52 o
   4    3    2     20891.81         7.90     23642.53 o
   5    3    2      3955.15        11.09      3516.54 o
   6    3    2      7758.09        21.25      9968.00 o
   7    3    2      3820.48         9.00      3393.16 o
   8    3    2      5890.56         8.18      5417.07 o
  -9    4    2       830.02        16.08       918.47 o
  -8    4    2      3482.18         9.49      3594.77 o
  -7    4    2     13514.06        15.44     14347.63 o
  -6    4    2      2458.18        12.82      2753.97 o
  -5    4    2     10223.23         9.55     10988.35 o
  -4    4    2      3651.78        24.90      4337.57 o
  -3    4    2     10716.39        19.01     10471.96 o
  -1    4    2     89347.19        11.83     94247.63 o
   0    4    2     18441.64         4.16     17942.80 o
   1    4    2    131616.58        18.75    128657.69 o
   2    4    2      6090.24         4.49      6962.30 o
   3    4    2     26572.26         8.53     26765.27 o
   4    4    2     45586.52        14.06     45787.47 o
   5    4    2     27030.65        11.42     28465.62 o
   6    4    2      6488.30        12.74      7272.19 o
   7    4    2      1576.88         9.99      1762.54 o
   8    4    2     13829.76         7.73     13603.24 o
  -9    5    2     11166.15        73.79     10715.01 o
  -8    5    2       688.54        11.29       818.00 o
  -7    5    2       932.08        10.05       958.66 o
  -6    5    2     20235.06         5.71     20188.11 o
  -5    5    2     16993.73        10.69     17872.57 o
  -4    5    2     10691.56         8.64     12998.05 o
  -3    5    2      2422.61        10.11      2823.25 o
  -2    5    2     33778.76         9.61     33736.09 o
  -1    5    2      9114.52         3.72      9837.45 o
   0    5    2    159408.55        19.98    157607.39 o
   1    5    2     79005.97        19.80     78384.03 o
   2    5    2      1035.55         7.24       902.63 o
   3    5    2     43601.62        14.21     44726.90 o
   4    5    2     50274.61        17.56     51992.21 o
   5    5    2     10855.56         7.45     13298.92 o
   6    5    2      1218.01        12.53      1398.07 o
   7    5    2      2424.58        11.36      2551.29 o
   8    5    2      6408.00        13.69      6984.22 o
  -8    6    2      2377.54        22.56      2907.52 o
  -7    6    2     33083.97         9.80     33543.59 o
  -6    6    2     34469.64        11.90     33303.74 o
  -5    6    2     37904.20        12.39     37650.88 o
  -4    6    2      1421.29         9.06      1398.07 o
  -3    6    2     17766.22        21.44     18154.30 o
  -2    6    2       973.44         5.66       716.31 o
  -1    6    2     53402.59        14.14     52893.53 o
   0    6    2       709.16         7.24       503.30 o
   1    6    2     13432.81         5.34     15962.15 o
   2    6    2     18988.84        15.60     19706.35 o
   3    6    2      9779.23        12.46      9707.75 o
   4    6    2      9089.72        12.39      8652.29 o
   5    6    2      7245.41        23.91      7543.18 o
   6    6    2      3741.77        11.63      3899.89 o
   7    6    2      3189.99        13.25      3753.81 o
  -8    7    2       510.76        35.28      1041.62 o
  -7    7    2        75.86        75.86        77.27 o
  -6    7    2     11813.52         7.78     10823.93 o
  -5    7    2     23464.11        24.11     23001.41 o
  -4    7    2      3936.31         8.12      4149.56 o
  -3    7    2      2172.49         7.08      2181.42 o
  -2    7    2     40284.50        13.47     40239.61 o
  -1    7    2     10764.06         6.40     12000.84 o
   0    7    2     27969.22         9.06     28377.15 o
   1    7    2     18314.21         7.29     17315.72 o
   2    7    2     69664.32        35.40     74753.95 o
   3    7    2      6788.11         7.51      6984.22 o
   4    7    2     54070.20         7.73     54229.48 o
   5    7    2      8896.26         9.86      9197.58 o
   6    7    2       594.87        17.72       709.30 o
   7    7    2      7915.66        13.69      8947.66 o
  -7    8    2     15028.31        16.00     16128.33 o
  -6    8    2      8033.54        10.89      8997.36 o
  -5    8    2     49497.35         9.92     46746.94 o
  -4    8    2      9356.69         9.12     10338.13 o
  -3    8    2     26536.41        10.30     27369.63 o
  -2    8    2     14239.65        10.89     14379.08 o
  -1    8    2     34188.01        11.42     34755.77 o
   0    8    2      8058.65         6.81      8458.14 o
   1    8    2      4833.03         4.71      5301.82 o
   2    8    2    106628.37        21.90    105265.72 o
   3    8    2     28842.23         6.15     28598.59 o
   4    8    2     10672.96        15.29     10687.87 o
   5    8    2      2774.13        27.67      1885.80 o
   6    8    2      3492.81        11.09      4132.67 o
   7    8    2      2667.72        16.16      2658.42 o
  -7    9    2       436.39        21.81       716.31 o
  -6    9    2      9325.76        39.44     10823.93 o
  -5    9    2      9034.50        13.84      8458.14 o
  -4    9    2      1833.55        11.76      1966.40 o
  -3    9    2     10178.79        35.52     11098.64 o
  -2    9    2     31822.99        10.37     29763.93 o
  -1    9    2      6157.54         6.92      6175.79 o
   0    9    2     11990.25         7.29     12465.16 o
   1    9    2     32252.57        10.56     33929.15 o
   2    9    2     47010.91         7.02     46181.34 o
   3    9    2      2814.30        13.76      2712.81 o
   4    9    2      1879.22        10.56      2084.48 o
   5    9    2      7830.48        23.14      7028.14 o
   6    9    2      2121.52        13.91      2120.57 o
  -6   10    2      1531.16        17.14      1508.07 o
  -5   10    2     11926.82        10.96     11972.11 o
  -4   10    2      2536.13        10.89      2631.43 o
  -3   10    2     15267.07         5.71     15111.86 o
  -2   10    2      9217.92         8.41     10525.73 o
  -1   10    2     19173.94         6.25     18367.05 o
   0   10    2      6384.01         8.47      7028.14 o
   1   10    2      3880.04         8.07      4015.44 o
   2   10    2      9467.29        21.44     11071.02 o
   3   10    2     19943.09        11.16     19780.09 o
   4   10    2      3268.41        13.03      2935.88 o
   5   10    2      7378.81        11.22      6217.10 o
  -5   11    2       661.52        18.32       563.89 o
  -4   11    2       791.86        10.50       886.93 o
  -3   11    2      6376.02        10.05      6362.77 o
  -2   11    2     14373.61        11.42     12789.49 o
  -1   11    2     11020.80         6.76     12700.62 o
   0   11    2      4146.07         7.13      4406.97 o
   1   11    2      9006.01         7.24      9349.18 o
   2   11    2      4692.25         7.08      5056.35 o
   3   11    2      2604.06        11.97      2685.55 o
   4   11    2      7878.34        14.52      7006.16 o
   5   11    2       195.72        19.62       515.15 o
  -4   12    2       277.56        30.80        72.72 o
  -3   12    2      3659.04        13.54      3362.66 o
  -2   12    2      3655.41        12.32      3689.78 o
  -1   12    2      9545.29         7.02      9097.20 o
   0   12    2      1273.78        26.32      1840.49 o
   1   12    2       872.02        11.16       737.53 o
   2   12    2      4908.40         7.90      4389.57 o
   3   12    2      1202.01        11.16      1549.11 o
  -3   13    2       768.40        25.40       833.07 o
  -2   13    2      3043.73        14.36      2879.29 o
  -1   13    2       201.36        21.34       155.34 o
   0   13    2      6080.88         8.64      5112.48 o
   1   13    2      1806.25         9.30      1707.89 o
   2   13    2      3643.33        20.52      2879.29 o
  -2  -13    3       658.95        11.56      1264.09 o
  -1  -13    3      1840.41         8.01      2084.48 o
   0  -13    3      2180.89         9.00      1931.65 o
   1  -13    3      3452.74         7.84      2993.03 o
  -4  -12    3      3147.21         7.45      3197.37 o
  -3  -12    3      1969.58         7.13      2096.47 o
  -2  -12    3      4124.21         9.00      3753.81 o
  -1  -12    3      1772.41         6.92      1751.54 o
   0  -12    3      3719.78         6.35      3899.89 o
   1  -12    3       699.07        11.56       413.53 o
   2  -12    3      3548.58         6.71      3485.49 o
   3  -12    3      1887.90        58.52       958.66 o
  -5  -11    3       658.95        11.76       509.21 o
  -4  -11    3       976.56         8.47      1398.07 o
  -3  -11    3      7722.89         9.42      9247.98 o
  -2  -11    3      2016.01        15.52      1897.21 o
  -1  -11    3      9904.23         6.35      9707.75 o
   0  -11    3      5595.04         6.35      4798.51 o
   1  -11    3      8532.22         7.73      8005.85 o
   2  -11    3      1743.90         8.41      1467.59 o
   3  -11    3      7187.65         6.60      6383.71 o
   4  -11    3      1739.72         9.92      1718.75 o
  -6  -10    3      3905.00        10.37      4303.07 o
  -5  -10    3      1311.16        25.60      2013.22 o
  -4  -10    3       151.29        17.22        89.23 o
  -3  -10    3       624.00         9.12       647.80 o
  -2  -10    3     16659.06         4.84     16496.97 o
  -1  -10    3      2734.24         6.00      3227.12 o
   0  -10    3      6732.20         6.97      7138.56 o
   1  -10    3      2468.10         6.35      3167.77 o
   2  -10    3      3541.44         6.86      3949.21 o
   3  -10    3       677.04        12.18       621.36 o
   4  -10    3      5365.56         6.66      5340.10 o
   5  -10    3      3714.90         7.90      3065.23 o
  -7   -9    3      2736.34        11.16      2823.25 o
  -6   -9    3      2840.89         8.24      2511.69 o
  -5   -9    3     15700.09         5.11     15995.32 o
  -4   -9    3      3275.27         5.52      3347.46 o
  -3   -9    3     18659.56         5.38     20188.11 o
  -2   -9    3      4544.11         5.11      4618.47 o
  -1   -9    3      5298.38         4.84      5037.71 o
   0   -9    3      3804.42         5.06      4234.50 o
   1   -9    3     25230.15         5.11     26380.32 o
   2   -9    3      5191.20         6.76      5750.35 o
   3   -9    3      9848.58         5.62      9527.62 o
   4   -9    3       152.52        71.91       351.97 o
   5   -9    3      3861.38         7.62      3689.78 o
  -7   -8    3      7452.87         6.35      7384.50 o
  -6   -8    3      7503.02         5.43      8750.20 o
  -5   -8    3     23605.25         7.45     24415.31 o
  -4   -8    3      9692.40         5.11      9349.18 o
  -3   -8    3       922.94         8.58       803.06 o
  -2   -8    3     18804.64         7.13     20337.51 o
  -1   -8    3     10739.18         8.07     11071.02 o
   0   -8    3     31808.72        21.81     30814.20 o
   1   -8    3      8306.50        10.43      7634.62 o
   2   -8    3     31148.72         5.48     30218.33 o
   3   -8    3       120.56        70.73       110.16 o
   4   -8    3     11946.49        25.30     12789.49 o
   5   -8    3      1517.88         8.01      1829.25 o
   6   -8    3      5075.14         7.24      4476.92 o
  -8   -7    3      7851.73        16.97      7657.56 o
  -7   -7    3      4423.58         7.56      4780.35 o
  -6   -7    3      7308.54         5.02      6875.00 o
  -5   -7    3     21821.20         4.97     20789.03 o
  -4   -7    3      2933.31        13.18      2809.32 o
  -3   -7    3     10140.49         6.30     10851.25 o
  -2   -7    3      7652.75         5.71      6984.22 o
  -1   -7    3     42857.28        13.03     42697.25 o
   0   -7    3     26918.96        26.21     26337.72 o
   1   -7    3     28981.66        10.24     30952.54 o
   2   -7    3     25753.83        10.50     28642.98 o
   3   -7    3     22007.72         5.15     22447.65 o
   4   -7    3     10878.49         7.62     11914.76 o
   5   -7    3      6425.63        10.89      7294.59 o
   6   -7    3       691.69        13.10      1190.56 o
   7   -7    3      7007.36         8.01      7294.59 o
  -8   -6    3      2968.07        20.25      3332.30 o
  -7   -6    3     10824.32         5.52     12116.09 o
  -6   -6    3       830.02        12.46       667.99 o
  -5   -6    3      1108.89         5.24      1611.69 o
  -4   -6    3     49017.96        16.16     48003.36 o
  -3   -6    3     95345.09        25.70     89476.39 o
  -2   -6    3      2370.72         6.97      3123.62 o
  -1   -6    3     43268.16         9.49     37042.39 o
   0   -6    3     23950.66         7.13     24251.59 o
   1   -6    3      5352.39         8.53      6341.85 o
   2   -6    3     46681.92        14.29     47773.68 o
   3   -6    3       441.00        10.11       323.06 o
   4   -6    3     20952.56         8.29     23200.81 o
   5   -6    3      3724.66         6.40      4166.48 o
   6   -6    3      9173.81        18.32      9298.51 o
   7   -6    3       984.70         8.82      1227.05 o
  -9   -5    3      5938.24        27.67      5830.22 o
  -8   -5    3     15828.16         5.76     15111.86 o
  -7   -5    3       290.02        10.76       397.67 o
  -6   -5    3      3071.38         4.62      3302.08 o
  -5   -5    3     29388.24        11.16     30814.20 o
  -4   -5    3     27788.89         9.73     30036.16 o
  -3   -5    3     19384.99         6.55     19012.72 o
  -2   -5    3     82552.78        20.52     72193.59 o
  -1   -5    3     69074.35        17.14     68574.05 o
   0   -5    3     31912.25        10.37     32636.73 o
   1   -5    3     10625.49         4.80     13481.10 o
   2   -5    3       897.60         5.15      1301.68 o
   3   -5    3     69854.49        31.36     65248.52 o
   4   -5    3     11750.56         6.81     12848.91 o
   5   -5    3     15291.80         5.71     16161.67 o
   6   -5    3      6699.42         7.08      6531.31 o
   7   -5    3     19759.92         7.08     18438.24 o
  -9   -4    3      3727.10         7.84      3883.52 o
  -8   -4    3      5092.25         5.66      5572.67 o
  -7   -4    3     30390.95        11.63     30081.65 o
  -6   -4    3      6222.05         4.54      7407.07 o
  -5   -4    3      7418.38         5.34      7935.57 o
  -4   -4    3     76995.15        21.16     78310.58 o
  -3   -4    3    217902.24        49.56    213267.20 o
  -2   -4    3     10970.47         5.06      9604.61 o
  -1   -4    3     26328.31         5.02     22605.18 o
   0   -4    3     90312.27        11.83     97497.31 o
   1   -4    3     75520.54        18.49     74109.68 o
   2   -4    3    123953.28        23.14    122245.58 o
   3   -4    3     11715.90         6.86     11630.07 o
   4   -4    3     21883.28         9.55     23966.40 o
   5   -4    3     12418.87         5.38     14190.92 o
   6   -4    3     21535.56         5.34     22212.40 o
   7   -4    3       182.79        17.06        74.98 o
  -9   -3    3     11590.68         6.97     10205.17 o
  -8   -3    3     12465.72         5.29     12553.20 o
  -7   -3    3      4004.36         8.64      4441.87 o
  -6   -3    3       183.87        12.53       130.28 o
  -5   -3    3     57547.21        16.73     57516.32 o
  -4   -3    3     21509.16         5.81     24579.59 o
  -3   -3    3     51765.35        12.96     30081.65 o
  -2   -3    3     16220.57         4.04     16228.46 o
  -1   -3    3     59224.09         8.24     64380.10 o
   0   -3    3     38801.12         5.95     37752.77 o
   1   -3    3     12394.37         3.28     12819.18 o
   2   -3    3     25242.85        10.69     19706.35 o
   3   -3    3     46919.89        10.37     47315.97 o
   4   -3    3      6577.21         5.48      7680.54 o
   5   -3    3      1722.25         7.40      1978.05 o
   6   -3    3      5739.58         5.76      5592.27 o
   7   -3    3     14261.14         6.20     13880.06 o
   8   -3    3       661.52        14.82       485.80 o
  -9   -2    3      6185.82         7.18      6637.77 o
  -8   -2    3       616.03        13.18       462.94 o
  -7   -2    3      7125.05        12.39      7205.22 o
  -6   -2    3      1344.69        23.14      1664.79 o
  -5   -2    3     44466.16        13.54     45675.25 o
  -4   -2    3     64363.69        15.92     59355.72 o
  -3   -2    3      2911.68         2.31      2485.46 o
  -2   -2    3     48841.00         7.18     51812.88 o
  -1   -2    3     55337.86        10.43     56140.24 o
   0   -2    3     25747.41         5.86     26636.64 o
   1   -2    3    115674.81        14.67    115461.78 o
   2   -2    3    248362.69        56.25    231957.01 o
   3   -2    3      2273.38        18.92      2369.12 o
   4   -2    3     39330.82        18.58     39349.78 o
   5   -2    3       503.10        10.30       601.90 o
   6   -2    3      3991.71         6.97      5093.74 o
   7   -2    3      9325.76        10.89      8972.49 o
   8   -2    3     16116.30         7.40     14442.08 o
  -9   -1    3     13507.09         8.82     12612.07 o
  -8   -1    3      3271.84         7.51      3516.54 o
  -7   -1    3     11128.14         6.05     11292.99 o
  -6   -1    3     16442.93        11.02     17143.51 o
  -5   -1    3     31541.76        11.29     31835.86 o
  -4   -1    3      4552.20         4.33      4424.40 o
  -3   -1    3     55032.47         7.84     48637.83 o
  -2   -1    3     75944.34        13.99     76050.87 o
  -1   -1    3     20403.27         4.49     21629.67 o
   0   -1    3     58047.26        10.82     56326.90 o
   1   -1    3     22855.39         4.12     23401.08 o
   2   -1    3     18493.28         4.08     19853.97 o
   3   -1    3     41395.97        11.16     46294.18 o
   4   -1    3     54854.32        15.76     54658.05 o
   5   -1    3      3262.69         7.56      3123.62 o
   6   -1    3     43301.45        22.09     41192.62 o
   7   -1    3      5089.40         6.60      5991.60 o
   8   -1    3       157.00        37.70       175.58 o
  -9    0    3     43139.29        10.30     36991.90 o
  -8    0    3       113.42        26.83        86.77 o
  -7    0    3      1540.56        29.48       766.31 o
  -6    0    3      3787.17         6.60      3867.19 o
  -5    0    3     11744.06         6.45     13057.95 o
  -4    0    3     16535.39         6.45     17802.49 o
  -2    0    3    233859.29        41.22    247761.25 o
  -1    0    3     23457.99         6.15     24333.38 o
   0    0    3     11966.17         2.59       342.20 o
   1    0    3     50090.92         7.13     38779.31 o
   2    0    3    185545.56        22.85    176033.64 o
   3    0    3      3476.28         5.71        19.90 o
   4    0    3     15750.25         7.73     12938.29 o
   5    0    3     43969.90        11.90     46407.17 o
   6    0    3      2139.06         7.24      1697.06 o
   7    0    3     10078.15         6.71      9222.76 o
   8    0    3     12986.88         7.51     12878.67 o
  -9    1    3     13446.72         7.24     12641.55 o
  -8    1    3      2870.82         6.15      3227.12 o
  -7    1    3     11961.80         5.20     11043.42 o
  -6    1    3     16983.30         9.49     17246.74 o
  -5    1    3     31712.49        10.96     31835.86 o
  -4    1    3      4522.56         5.34      4082.22 o
  -3    1    3     55023.08         7.90     48695.71 o
  -2    1    3     74338.02        13.76     74969.33 o
  -1    1    3     19849.99         4.45     20300.11 o
   0    1    3     57672.02        10.89     55953.88 o
   1    1    3     23935.18         4.28     24497.38 o
   2    1    3     18725.19         4.97     19927.98 o
   3    1    3     42609.22        11.76     46407.17 o
   4    1    3     54994.94        16.40     54780.81 o
   5    1    3      3121.46         7.45      3079.78 o
   6    1    3     44715.33        15.92     41405.91 o
   7    1    3      5532.38         7.34      5930.82 o
   8    1    3        83.91        59.91       182.61 o
  -9    2    3      6676.52         7.62      6831.56 o
  -8    2    3       534.53        10.50       503.30 o
  -7    2    3      7264.15        25.30      6831.56 o
  -6    2    3      1454.66         9.92      1686.27 o
  -5    2    3     43785.56        13.84     44726.90 o
  -4    2    3     65193.41        16.56     60318.49 o
  -3    2    3      3414.06         3.65      2753.97 o
  -2    2    3     48496.85         7.13     51039.34 o
  -1    2    3     54242.41        10.56     55273.22 o
   0    2    3     24670.98         5.76     26040.48 o
   1    2    3    114135.87        14.44    115016.42 o
   2    2    3    252214.88        57.30    232083.40 o
   3    2    3      2516.03         5.66      2381.91 o
   4    2    3     39716.50        15.05     38367.05 o
   5    2    3       591.46        10.50       647.80 o
   6    2    3      4579.23         7.62      5225.67 o
   7    2    3      9177.64         7.13      8947.66 o
   8    2    3     15665.03         7.84     14253.50 o
  -9    3    3     11261.45         7.08     10258.25 o
  -8    3    3     12365.44         5.71     12523.82 o
  -7    3    3      3897.50         6.92      4337.57 o
  -6    3    3       132.25        19.36        77.27 o
  -5    3    3     57960.56        17.14     57579.27 o
  -4    3    3     21647.24         6.92     24661.93 o
  -3    3    3     48911.75        12.53     30446.83 o
  -2    3    3     16202.74         3.65     16028.52 o
  -1    3    3     58042.45         8.12     62857.94 o
   0    3    3     38106.94         6.00     37244.67 o
   1    3    3     12961.82         3.50     13880.06 o
   2    3    3     25782.72         8.12     19780.09 o
   3    3    3     47301.90        10.96     46690.22 o
   4    3    3      6255.23         7.02      7726.60 o
   5    3    3      1611.22        10.11      1632.83 o
   6    3    3      5568.14         9.30      5572.67 o
   7    3    3     13924.00         6.76     13880.06 o
   8    3    3       179.02        23.23       451.72 o
  -9    4    3      3529.55         8.70      3721.73 o
  -8    4    3      5311.49         8.01      5533.56 o
  -7    4    3     29467.16        12.60     29990.70 o
  -6    4    3      6137.16         6.20      7138.56 o
  -5    4    3      7240.31         9.18      7888.89 o
  -4    4    3     79045.32        22.00     78825.42 o
  -3    4    3    226005.16        51.70    213752.17 o
  -2    4    3     10110.30         4.75      8774.76 o
  -1    4    3     26455.02         5.15     22486.98 o
   0    4    3     92051.56        12.46     97169.87 o
   1    4    3     75213.06        18.92     74324.13 o
   2    4    3    125131.99        23.62    123256.82 o
   3    4    3     11778.76        10.69     11630.07 o
   4    4    3     22665.30        10.24     23844.69 o
   5    4    3     12139.63         6.20     14379.08 o
   6    4    3     22126.56         5.48     22369.10 o
   7    4    3       240.87        18.58        74.98 o
  -9    5    3      5716.87        53.29      5890.48 o
  -8    5    3     15291.80        10.30     15111.86 o
  -7    5    3       173.45       189.89       342.20 o
  -6    5    3      3116.99        12.60      3347.46 o
  -5    5    3     30800.25        13.91     30906.39 o
  -4    5    3     26928.81        10.82     29854.53 o
  -3    5    3     21679.62         6.86     19817.01 o
  -2    5    3     79896.68        19.89     71139.94 o
  -1    5    3     67522.02        17.06     67547.25 o
   0    5    3     33379.29         9.61     32494.68 o
   1    5    3     10739.18         8.47     13542.10 o
   2    5    3       828.29         6.71      1282.82 o
   3    5    3     72151.33        21.16     65651.28 o
   4    5    3     11438.30         7.29     12819.18 o
   5    5    3     14316.12         7.45     15241.16 o
   6    5    3      6585.32        19.10      6488.97 o
   7    5    3     19005.38        10.11     18438.24 o
  -8    6    3      3291.32        35.88      3332.30 o
  -7    6    3     10991.43         6.45     12029.60 o
  -6    6    3       903.00        11.70       795.64 o
  -5    6    3      1332.98         6.20      1580.24 o
  -4    6    3     50845.74        21.81     48003.36 o
  -3    6    3     95388.32        26.11     90262.99 o
  -2    6    3      2285.80         6.50      3050.72 o
  -1    6    3     44306.04         9.86     37549.12 o
   0    6    3     23864.07         6.97     23763.72 o
   1    6    3      5233.08         4.54      6237.80 o
   2    6    3     46367.01        15.76     47659.05 o
   3    6    3       312.94        15.76       323.06 o
   4    6    3     21597.24         7.51     23602.20 o
   5    6    3      3343.15        51.84      4183.43 o
   6    6    3      9283.32        11.70      9399.99 o
   7    6    3      1135.69        16.97      1208.73 o
  -8    7    3      9196.81        81.72      7703.55 o
  -7    7    3      4643.06        13.54      4672.12 o
  -6    7    3      8107.20         4.97      7227.51 o
  -5    7    3     20952.56         6.15     20188.11 o
  -4    7    3      2655.34        24.01      3021.81 o
  -3    7    3     10146.53        12.25     11154.00 o
  -2    7    3      7591.64         6.35      6788.25 o
  -1    7    3     41603.76        13.18     42643.04 o
   0    7    3     27116.21        25.81     26679.48 o
   1    7    3     29980.92        10.56     32164.42 o
   2    7    3     27778.89        11.63     28731.86 o
   3    7    3     21865.54         7.08     23041.22 o
   4    7    3     11483.27         8.35     11857.55 o
   5    7    3      6233.10        10.89      6875.00 o
   6    7    3       903.60         6.55      1154.62 o
   7    7    3      7421.82        30.91      7407.07 o
  -7    8    3      7165.62        12.46      7452.30 o
  -6    8    3      9059.23         9.99      9097.20 o
  -5    8    3     24149.16         8.41     24620.74 o
  -4    8    3     10776.52         8.12      9811.44 o
  -3    8    3       729.54        10.37       766.31 o
  -2    8    3     19321.00         8.41     20412.42 o
  -1    8    3     10660.56         8.47     11098.64 o
   0    8    3     31275.92        11.97     29718.68 o
   1    8    3      7686.03         7.34      7611.71 o
   2    8    3     29498.06         5.24     29718.68 o
   3    8    3        29.38        60.53       107.42 o
   4    8    3     12040.67        10.96     13057.95 o
   5    8    3      2159.46        12.46      1851.77 o
   6    8    3      4810.81        13.47      4285.88 o
  -7    9    3      2730.06        42.64      2753.97 o
  -6    9    3      2541.17        17.14      2356.36 o
  -5    9    3     16507.11        10.18     15566.82 o
  -4    9    3      3001.94        28.94      3212.23 o
  -3    9    3     19429.57         8.29     20374.95 o
  -2    9    3      4522.56         6.66      4780.35 o
  -1    9    3      4908.40         5.86      4871.49 o
   0    9    3      3560.51        14.44      4166.48 o
   1    9    3     26192.19         6.81     27369.63 o
   2    9    3      5244.66        22.18      5750.35 o
   3    9    3      8907.58        11.70      9553.25 o
   4    9    3       373.26        11.76       361.89 o
   5    9    3      3795.79        12.32      3753.81 o
  -6   10    3      3633.68        13.40      4389.57 o
  -5   10    3      1795.22         8.41      2120.57 o
  -4   10    3        16.32       154.50        91.72 o
  -3   10    3       487.53        10.50       589.09 o
  -2   10    3     16884.40         5.81     16496.97 o
  -1   10    3      3233.06         7.51      3227.12 o
   0   10    3      7125.05         8.58      6984.22 o
   1   10    3      2277.20         7.18      3167.77 o
   2   10    3      3099.15         7.56      3867.19 o
   3   10    3       631.52        12.39       614.84 o
   4   10    3      5551.74        27.98      5320.94 o
   5   10    3      3062.52        15.29      3108.97 o
  -5   11    3       421.07        15.60       539.24 o
  -4   11    3      1199.93         9.92      1301.68 o
  -3   11    3      8645.28         9.99      9527.62 o
  -2   11    3      2236.34         9.61      1885.80 o
  -1   11    3      9692.40         7.78      9349.18 o
   0   11    3      5065.17        15.37      4708.06 o
   1   11    3      8150.48         6.76      8171.04 o
   2   11    3      1644.30        21.62      1477.66 o
   3   11    3      6112.11        15.13      6155.18 o
   4   11    3      1398.76        13.10      1729.65 o
  -4   12    3      2955.01        28.62      3123.62 o
  -3   12    3      1745.57        23.81      2156.98 o
  -2   12    3      4061.51         8.53      3721.73 o
  -1   12    3      1716.44        10.96      1795.74 o
   0   12    3      3562.90         8.41      3965.71 o
   1   12    3       538.70        15.13       408.21 o
   2   12    3      4015.76         8.82      3705.74 o
   3   12    3      1607.21        18.84       958.66 o
  -2   13    3       921.12        13.40      1245.50 o
  -1   13    3      1703.21        10.18      2025.01 o
   0   13    3      2232.56        17.89      1908.65 o
   1   13    3      3624.04        16.08      2865.23 o
  -3  -12    4       725.22         9.92       942.48 o
  -2  -12    4      1308.27        13.69      1292.23 o
  -1  -12    4       395.61        22.47       601.90 o
   0  -12    4       440.58        17.81       533.17 o
   1  -12    4      2930.06        11.29      3197.37 o
   2  -12    4       273.24        16.16       382.13 o
  -5  -11    4      4041.14         6.66      3642.12 o
  -4  -11    4      2050.28         7.13      2318.31 o
  -3  -11    4     14643.42         8.58     14379.08 o
  -2  -11    4        26.42        86.12        81.95 o
  -1  -11    4      5649.03         5.76      6134.62 o
   0  -11    4      8621.12         5.90      8123.67 o
   1  -11    4      4741.70         6.10      4529.74 o
   2  -11    4      2478.05         7.08      2577.87 o
   3  -11    4      1531.16         9.12      1227.05 o
  -6  -10    4      6118.37         9.12      6175.79 o
  -5  -10    4      3325.83         6.60      3257.00 o
  -4  -10    4      2360.99         6.20      2577.87 o
  -3  -10    4       847.97         8.24      1163.55 o
  -2  -10    4      9639.31         5.71      9604.61 o
  -1  -10    4      1469.19         5.66      1707.89 o
   0  -10    4     13632.90         6.92     13298.92 o
   1  -10    4      6406.40         8.01      6341.85 o
   2  -10    4       785.68         8.29       942.48 o
   3  -10    4      7687.78         6.10      6616.41 o
   4  -10    4       132.94        19.89       260.40 o
  -7   -9    4      7752.80         6.66      7749.68 o
  -6   -9    4      4652.60         6.05      5282.73 o
  -5   -9    4       488.85         9.73       539.24 o
  -4   -9    4      3189.99         6.30      3167.77 o
  -3   -9    4     14073.08         7.67     13603.24 o
  -2   -9    4       910.23         7.45       848.29 o
  -1   -9    4       715.56         5.34       999.71 o
   0   -9    4     41558.90        15.05     39558.26 o
   1   -9    4     31067.59        29.48     31602.20 o
   2   -9    4      2586.74         5.90      3050.72 o
   3   -9    4        70.90       120.56         6.88 o
   4   -9    4      5922.84         6.15      6093.58 o
   5   -9    4       522.58        23.81       614.84 o
  -7   -8    4     12717.07         5.71     12848.91 o
  -6   -8    4       146.17        18.32        41.33 o
  -5   -8    4      7508.22         8.29      7429.67 o
  -4   -8    4      9289.10         6.45      7384.50 o
  -3   -8    4      2019.60        11.42      2268.05 o
  -2   -8    4      8414.39         5.02      7657.56 o
  -1   -8    4      4494.36         6.66      4234.50 o
   0   -8    4     13030.22         5.57     12231.90 o
   1   -8    4     30824.82        10.89     30676.18 o
   2   -8    4      1975.80         5.24      1966.40 o
   3   -8    4      2773.08         5.20      2921.68 o
   4   -8    4      2781.51         8.35      2950.12 o
   5   -8    4      6206.29         6.71      5890.48 o
  -8   -7    4      5194.08         6.45      5533.56 o
  -7   -7    4     23780.72         5.11     21398.75 o
  -6   -7    4      7370.22         5.81      7888.89 o
  -5   -7    4     10084.18         7.08     10606.65 o
  -4   -7    4      4531.98         5.90      5019.10 o
  -3   -7    4      5978.38         5.95      6552.53 o
  -2   -7    4      4247.13         7.02      4547.42 o
  -1   -7    4     37449.99        14.75     37194.04 o
   0   -7    4     25956.43        12.18     25451.06 o
   1   -7    4     43995.06        10.82     44782.41 o
   2   -7    4     62155.48        57.00     62005.63 o
   3   -7    4      4712.82         4.97      5378.51 o
   4   -7    4      4819.14         6.05      5494.59 o
   5   -7    4      1006.79         8.70      1508.07 o
   6   -7    4      3152.82         7.51      3212.23 o
  -8   -6    4     20076.06         8.29     18013.16 o
  -7   -6    4      3251.28         6.00      3423.80 o
  -6   -6    4      4051.32         5.86      4268.72 o
  -5   -6    4      4103.68         4.80      3916.30 o
  -4   -6    4     27258.01         8.70     27066.61 o
  -3   -6    4      4732.06         4.84      4926.59 o
  -2   -6    4     54172.56        16.24     50920.85 o
  -1   -6    4      1473.79         6.25      2268.05 o
   0   -6    4      2648.13         5.29      2446.37 o
   1   -6    4     28136.71         9.61     28024.64 o
   2   -6    4     21167.34         9.12     20902.68 o
   3   -6    4      3316.61         5.02      3594.77 o
   4   -6    4      1422.80         6.66      1978.05 o
   5   -6    4     16032.62         5.38     15273.57 o
   6   -6    4      1875.76         7.73      2025.01 o
  -8   -5    4       159.52        22.56       193.40 o
  -7   -5    4     17739.58         6.45     17350.27 o
  -6   -5    4       897.00         6.25      1264.09 o
  -5   -5    4     15820.61        31.81     16564.44 o
  -4   -5    4     14687.02         6.76     15176.44 o
  -3   -5    4     38730.24        12.89     40608.89 o
  -2   -5    4     30220.35        12.25     32874.17 o
  -1   -5    4     74906.22        15.44     73397.09 o
   0   -5    4      7818.10         3.72      8123.67 o
   1   -5    4      7811.02         4.58      8123.67 o
   2   -5    4     58539.80        16.89     61289.00 o
   3   -5    4     63685.57        14.52     66257.76 o
   4   -5    4      1889.64         8.35      2193.69 o
   5   -5    4      4644.42         5.86      6073.12 o
   6   -5    4     18160.26         5.86     17177.89 o
   7   -5    4      1386.82        12.46      1497.90 o
  -9   -4    4      3096.92         7.02      3036.25 o
  -8   -4    4     14561.25         5.06     13329.20 o
  -7   -4    4      5089.40         6.05      5436.40 o
  -6   -4    4      3055.88         4.84      3036.25 o
  -5   -4    4      4834.42         4.71      4926.59 o
  -4   -4    4     30912.67        14.36     30630.24 o
  -3   -4    4     11487.55         4.80     11914.76 o
  -2   -4    4    101327.62        19.18     98318.34 o
  -1   -4    4      2556.31         4.24      2993.03 o
   0   -4    4      9694.37        15.29      8409.94 o
   1   -4    4     59618.99        12.04     59996.70 o
   2   -4    4     24683.55         8.76     28954.67 o
   3   -4    4     21403.69         8.88     21939.49 o
   4   -4    4      2209.94         5.20       818.00 o
   5   -4    4     18466.09         4.84     19121.41 o
   6   -4    4       944.95         9.18      1016.37 o
   7   -4    4       698.02        11.49       818.00 o
  -9   -3    4      4817.75         6.35      4600.66 o
  -8   -3    4      3754.01         5.52      4115.82 o
  -7   -3    4     41156.24        18.06     41726.88 o
  -6   -3    4      1327.87         5.71      1818.05 o
  -5   -3    4     25315.99        10.24     24992.68 o
  -4   -3    4     23402.88         7.73     22447.65 o
  -3   -3    4     57393.78        13.47     54107.34 o
  -2   -3    4      9260.21         4.04      9122.24 o
  -1   -3    4     46963.22        12.32     47773.68 o
   0   -3    4     58346.40        14.82     51574.24 o
   1   -3    4     89604.44        21.34     88224.98 o
   2   -3    4     15323.96         5.66     14822.95 o
   3   -3    4     21083.04         8.82     20713.43 o
   4   -3    4     17617.25         6.71     19048.91 o
   5   -3    4      1636.20         7.45      2230.71 o
   6   -3    4     11161.92         8.24     10687.87 o
   7   -3    4      7010.71         7.02      6341.85 o
  -9   -2    4      2970.25         7.13      3079.78 o
  -8   -2    4     10840.97         5.11     10715.01 o
  -7   -2    4      5956.75         8.70      6279.32 o
  -6   -2    4      6263.14         5.76      6446.76 o
  -5   -2    4      6143.42         5.76      6962.30 o
  -4   -2    4     29697.63         8.07     31322.95 o
  -3   -2    4     57739.28        14.90     58210.62 o
  -2   -2    4     30046.76         8.47     31415.90 o
  -1   -2    4     24357.84         4.84     28776.36 o
   0   -2    4     25875.94         5.71     26679.48 o
   1   -2    4     61583.39        15.52     56513.88 o
   2   -2    4     17090.33         6.00     17977.96 o
   3   -2    4     12418.87         7.51     12848.91 o
   4   -2    4     52216.82        13.10     54903.70 o
   5   -2    4      8385.06         9.24      8052.87 o
   6   -2    4      1490.73         9.73      1840.49 o
   7   -2    4      3482.18         8.12      3153.02 o
  -9   -1    4       928.42         8.64       803.06 o
  -8   -1    4      3886.28         6.50      4834.93 o
  -7   -1    4     10791.05        11.22     10905.98 o
  -6   -1    4      1656.49         5.52      1795.74 o
  -5   -1    4      4298.11         7.24      5378.51 o
  -4   -1    4       704.90         3.76       737.53 o
  -2   -1    4       507.15         2.16       840.67 o
  -1   -1    4      2903.05         4.33      3737.75 o
   0   -1    4     36561.26         5.71     36941.45 o
   1   -1    4     31520.45         8.94     39089.96 o
   2   -1    4      4170.58         3.76      4149.56 o
   3   -1    4     12166.09         8.07     12029.60 o
   4   -1    4    221078.64        49.70    213509.62 o
   5   -1    4      1956.29        74.65      1818.05 o
   6   -1    4      1715.62         7.73      1359.10 o
   7   -1    4      1199.93         9.24      1093.05 o
  -9    0    4      1557.88         7.84      1829.25 o
  -8    0    4      5377.29         5.71      6196.43 o
  -7    0    4       582.26         8.24         0.84 o
  -6    0    4     19463.04         8.18     18367.05 o
  -5    0    4       615.54         6.05       424.27 o
  -4    0    4    123699.92        22.85    122980.61 o
  -3    0    4    102976.81        24.60     87292.21 o
  -2    0    4    266018.69        43.16    244506.84 o
  -1    0    4      2363.90        27.77      2305.69 o
   0    0    4     27546.04         4.84     24497.38 o
   1    0    4      3085.80         4.12      3212.23 o
   2    0    4       320.77        15.52       351.97 o
   3    0    4       519.84         8.18        18.74 o
   4    0    4     10032.03        20.88      9502.03 o
   5    0    4      7729.93         5.62      8652.29 o
   6    0    4       272.91        14.06       168.70 o
   7    0    4      7658.00         7.13      8076.44 o
  -9    1    4      1013.15        10.18       926.43 o
  -8    1    4      4525.25         6.05      4834.93 o
  -7    1    4     10907.71         7.29     10687.87 o
  -6    1    4      1628.93         8.58      1795.74 o
  -5    1    4      3825.42         7.13      4816.71 o
  -4    1    4       773.95         4.45       723.35 o
  -2    1    4       548.96         3.28       848.29 o
  -1    1    4      2949.58         1.85      3257.00 o
   0    1    4     35758.81         5.81     36338.75 o
   1    1    4     30133.49         8.76     37905.88 o
   2    1    4      3892.51         7.95      3689.78 o
   3    1    4     12843.69         6.55     12465.16 o
   4    1    4    220853.00        53.44    213994.87 o
   5    1    4      2028.60         6.25      1966.40 o
   6    1    4      1775.78         7.45      1417.76 o
   7    1    4      1019.52        10.76      1075.77 o
  -9    2    4      3012.91        28.09      3050.72 o
  -8    2    4     10836.81        10.56     10660.76 o
  -7    2    4      6018.66        13.03      6237.80 o
  -6    2    4      6312.30         8.64      6680.59 o
  -5    2    4      6052.84         6.97      6831.56 o
  -4    2    4     28163.55        12.39     30036.16 o
  -3    2    4     58476.91        15.52     58654.61 o
  -2    2    4     29254.68         8.70     30860.28 o
  -1    2    4     23938.28         4.62     28332.97 o
   0    2    4     25338.27         6.10     26808.22 o
   1    2    4     63156.72        15.92     57579.27 o
   2    2    4     17027.64         6.35     18083.67 o
   3    2    4     12155.06        10.56     12465.16 o
   4    2    4     49845.03        13.62     54412.95 o
   5    2    4      8456.64         6.25      7543.18 o
   6    2    4      1398.76         9.61      1762.54 o
   7    2    4      3268.41         8.18      3108.97 o
  -9    3    4      4664.89         6.92      4600.66 o
  -8    3    4      3821.71         6.35      4099.00 o
  -7    3    4     41652.73        15.60     41459.32 o
  -6    3    4      1681.82         9.49      1851.77 o
  -5    3    4     23485.56        13.10     24047.71 o
  -4    3    4     22915.90         9.86     22447.65 o
  -3    3    4     57604.80        15.05     53559.42 o
  -2    3    4      9055.43         4.71      9273.23 o
  -1    3    4     45971.65        12.11     46576.90 o
   0    3    4     56221.15        14.21     50095.28 o
   1    3    4     88167.42        46.65     86441.53 o
   2    3    4     14737.96         5.20     14536.83 o
   3    3    4     21016.30        10.24     20826.87 o
   4    3    4     17132.19         8.58     19194.05 o
   5    3    4      1355.71        11.02      2108.51 o
   6    3    4     11310.32         7.90     10606.65 o
   7    3    4      6917.25        20.98      6341.85 o
  -9    4    4      2735.29         7.67      3021.81 o
  -8    4    4     13488.50        20.34     13329.20 o
  -7    4    4      5069.44        13.69      5436.40 o
  -6    4    4      2549.24        11.49      2740.21 o
  -5    4    4      4548.15         9.18      4798.51 o
  -4    4    4     32238.20        15.29     30584.33 o
  -3    4    4     11259.33         7.84     12058.40 o
  -2    4    4    101353.09        19.36     98895.11 o
  -1    4    4      2649.16         5.95      2950.12 o
   0    4    4      9231.37         7.29      7912.22 o
   1    4    4     60216.25        12.39     60125.31 o
   2    4    4     24721.27        10.63     28910.04 o
   3    4    4     22311.40        11.97     22017.29 o
   4    4    4       824.26        96.24       737.53 o
   5    4    4     19490.95         9.67     19085.15 o
   6    4    4       942.49        16.40       958.66 o
   7    4    4       513.93        15.68       702.33 o
  -8    5    4       171.61        20.43       197.06 o
  -7    5    4     15830.67         9.86     17143.51 o
  -6    5    4      1059.50        12.04      1264.09 o
  -5    5    4     15361.12        15.52     16972.16 o
  -4    5    4     14419.21         8.41     15079.62 o
  -3    5    4     40004.00        13.76     40661.79 o
  -2    5    4     29887.49        10.82     33399.58 o
  -1    5    4     77239.53        15.60     74324.13 o
   0    5    4      7208.01        13.03      7634.62 o
   1    5    4      7985.21         7.62      7795.95 o
   2    5    4     60964.55        26.11     61549.11 o
   3    5    4     64262.25        15.05     66663.63 o
   4    5    4      2311.69         9.00      2268.05 o
   5    5    4      4766.52        11.16      6175.79 o
   6    5    4     18730.66         6.25     17246.74 o
   7    5    4      1122.92        17.31      1518.28 o
  -8    6    4     19813.38         6.50     18296.00 o
  -7    6    4      2851.56        12.32      3439.17 o
  -6    6    4      4399.67         8.41      4494.49 o
  -5    6    4      4047.50        23.33      3916.30 o
  -4    6    4     26830.44        15.13     27066.61 o
  -3    6    4      4677.19         5.52      4908.19 o
  -2    6    4     53074.94        15.76     50743.37 o
  -1    6    4      1663.01         7.90      2433.41 o
   0    6    4      2812.18         7.84      2767.75 o
   1    6    4     25776.30        11.22     27153.01 o
   2    6    4     21694.34         9.67     21245.50 o
   3    6    4      3918.76        10.50      3850.89 o
   4    6    4      1343.96         9.18      1897.21 o
   5    6    4     16083.31         6.00     15306.01 o
   6    6    4      1918.44        12.67      2013.22 o
  -8    7    4      4038.60        21.07      5553.10 o
  -7    7    4     22909.85         5.86     21016.64 o
  -6    7    4      7449.42        10.69      7865.60 o
  -5    7    4     10551.40        24.50     10905.98 o
  -4    7    4      4515.84         6.60      4982.00 o
  -3    7    4      5941.33        10.05      6531.31 o
  -2    7    4      4596.84         7.78      4726.08 o
  -1    7    4     38600.46        16.32     37803.77 o
   0    7    4     25290.54        10.37     25534.85 o
   1    7    4     43865.11        11.97     44726.90 o
   2    7    4     62820.41         7.34     62726.43 o
   3    7    4      5179.68        10.50      5417.07 o
   4    7    4      4732.06        12.04      5592.27 o
   5    7    4       879.72        10.50      1601.17 o
   6    7    4      3405.89        23.04      3197.37 o
  -7    8    4     12816.50        10.30     12878.67 o
  -6    8    4        75.86        21.44        17.63 o
  -5    8    4      7301.70        12.39      7384.50 o
  -4    8    4      7853.50        20.70      7680.54 o
  -3    8    4      1857.61         7.24      2280.56 o
  -2    8    4      8768.45         6.15      7935.57 o
  -1    8    4      4774.81         6.05      4494.49 o
   0    8    4     12407.73         5.06     11828.99 o
   1    8    4     29963.61         5.52     29854.53 o
   2    8    4      2102.22        12.25      2036.83 o
   3    8    4      3082.47         8.88      2993.03 o
   4    8    4      2661.53        12.25      3007.40 o
   5    8    4      6544.81        46.24      6073.12 o
  -7    9    4      8058.65        43.30      7865.60 o
  -6    9    4      5087.97        24.50      5244.65 o
  -5    9    4       577.92        14.06       608.35 o
  -4    9    4      3091.36        11.29      3257.00 o
  -3    9    4     13275.65         8.07     13298.92 o
  -2    9    4       739.84         9.06       833.07 o
  -1    9    4       962.86         8.01      1145.72 o
   0    9    4     40594.19         6.15     39819.63 o
   1    9    4     32699.49        12.82     32117.38 o
   2    9    4      2649.16        30.69      3302.08 o
   3    9    4        79.92        28.52         4.41 o
   4    9    4      6017.10        13.03      5951.05 o
   5    9    4       397.20        14.36       647.80 o
  -6   10    4      6527.02        37.58      6134.62 o
  -5   10    4      3054.77        14.06      3212.23 o
  -4   10    4      2245.81        36.48      2740.21 o
  -3   10    4       794.11        23.62      1172.52 o
  -2   10    4      9880.36         6.71      9994.21 o
  -1   10    4      1593.61         7.18      1611.69 o
   0   10    4     12427.79        11.29     12998.05 o
   1   10    4      6360.06         7.02      6217.10 o
   2   10    4       962.24        10.50       902.63 o
   3   10    4      7044.24        10.89      6875.00 o
   4   10    4       229.22        25.81       239.66 o
  -5   11    4      3868.84        17.14      3439.17 o
  -4   11    4      2263.86         8.64      2343.64 o
  -3   11    4     14332.88        12.25     14190.92 o
  -2   11    4        79.74        51.98       102.05 o
  -1   11    4      5368.49         7.67      5850.27 o
   0   11    4      7878.34        48.72      8123.67 o
   1   11    4      4480.96        36.48      4424.40 o
   2   11    4      2186.50        12.82      2433.41 o
   3   11    4      1368.26        13.76      1236.26 o
  -3   12    4       494.17        17.14       950.55 o
  -2   12    4      1407.75        10.43      1359.10 o
  -1   12    4       650.76        54.61       551.50 o
   0   12    4       459.67        16.89       474.30 o
   1   12    4      3316.61         8.70      3271.99 o
   2   12    4       163.58        13.47       382.13 o
  -2  -12    5       298.94        11.49       327.79 o
  -1  -12    5      2617.35         6.76      2685.55 o
   0  -12    5       276.89       106.50       337.36 o
  -4  -11    5      3890.02         6.25      3626.30 o
  -3  -11    5      1663.82         8.58      1707.89 o
  -2  -11    5      2294.41        10.30      2230.71 o
  -1  -11    5       185.23        20.25       239.66 o
   0  -11    5      6035.74        19.36      5056.35 o
   1  -11    5      1221.50         7.56      1154.62 o
   2  -11    5      1443.24         8.94      1590.69 o
  -5  -10    5      2999.75         5.52      2658.42 o
  -4  -10    5       638.57        18.23       716.31 o
  -3  -10    5      3226.24        18.06      3197.37 o
  -2  -10    5       274.56        15.13       231.61 o
  -1  -10    5       569.30         9.00       647.80 o
   0  -10    5       910.23        19.18       910.53 o
   1  -10    5      5209.95         6.00      4871.49 o
   2  -10    5        87.05        31.14       124.36 o
   3  -10    5      4317.80        33.76      3899.89 o
  -6   -9    5      2741.57        25.50      2851.20 o
  -5   -9    5      1579.27         6.92      2096.47 o
  -4   -9    5     10355.10         4.41     10284.84 o
  -3   -9    5      4995.66        23.62      4963.49 o
  -2   -9    5       633.53         6.25       695.39 o
  -1   -9    5     14687.02         4.54     14003.99 o
   0   -9    5      3492.81         6.00      3242.04 o
   1   -9    5       343.36         6.25       446.16 o
   2   -9    5      3069.16         6.15      2740.21 o
   3   -9    5       417.79        11.49       570.14 o
   4   -9    5      1496.14        23.91      1908.65 o
  -7   -8    5      9300.67        23.23      9147.32 o
  -6   -8    5     13735.84         4.62     12938.29 o
  -5   -8    5     10504.20         4.24     10284.84 o
  -4   -8    5      1150.57         8.53      1349.44 o
  -3   -8    5      6796.35         7.78      6918.58 o
  -2   -8    5      2524.06        12.46      2767.75 o
  -1   -8    5     20669.81        20.70     19632.75 o
   0   -8    5      6793.06         6.81      6488.97 o
   1   -8    5     25236.50        15.29     25325.63 o
   2   -8    5       358.34         8.70       387.28 o
   3   -8    5       407.23        12.25       371.94 o
   4   -8    5      1682.64         8.12      1559.45 o
   5   -8    5      1145.82        10.96       918.47 o
  -7   -7    5      1983.81         9.49      2498.55 o
  -6   -7    5       876.16         7.40      1033.17 o
  -5   -7    5      1513.21         7.18      1643.45 o
  -4   -7    5      8445.61         8.18      8434.02 o
  -3   -7    5      1073.22         7.34      1075.77 o
  -2   -7    5      6854.18         5.57      7657.56 o
  -1   -7    5     26784.60        18.58     25534.85 o
   0   -7    5     27602.50         7.24     26894.21 o
   1   -7    5      3650.58         6.86      4200.42 o
   2   -7    5     26595.09        10.82     26636.64 o
   3   -7    5      5976.84         6.20      5971.31 o
   4   -7    5      6781.52         5.95      6573.79 o
   5   -7    5      8324.74         6.66      8052.87 o
  -8   -6    5      3707.59         9.12      3610.52 o
  -7   -6    5      6776.58         5.11      6383.71 o
  -6   -6    5      4238.01         6.97      3769.91 o
  -5   -6    5     26663.62        10.63     26465.62 o
  -4   -6    5      7463.23         5.06      7429.67 o
  -3   -6    5     53296.34        13.10     50330.47 o
  -2   -6    5      3291.32         7.18      3079.78 o
  -1   -6    5     12434.48         7.62     13027.98 o
   0   -6    5      6475.42         5.66      6488.97 o
   1   -6    5     18352.12         6.30     20675.68 o
   2   -6    5      2668.76         4.71      2879.29 o
   3   -6    5       689.06         7.08      1033.17 o
   4   -6    5     16063.03         6.45     17074.87 o
   5   -6    5      6032.63         9.55      6032.29 o
   6   -6    5      1279.49        36.97      1590.69 o
  -8   -5    5      1497.69        10.56      1330.23 o
  -7   -5    5       832.32         7.29      1154.62 o
  -6   -5    5     20317.65         3.69     19157.71 o
  -5   -5    5     10253.59        21.34      9630.35 o
  -4   -5    5     13347.18         8.53     12523.82 o
  -3   -5    5      7152.08         6.30      7795.95 o
  -2   -5    5     59404.31        18.15     59291.81 o
  -1   -5    5      7056.00         5.34      7116.41 o
   0   -5    5     13135.45         6.92     11573.55 o
   1   -5    5     10924.43         6.10     11545.34 o
   2   -5    5     60245.70        13.47     60125.31 o
   3   -5    5     13284.87         5.43     15763.86 o
   4   -5    5      2883.69         8.29      2809.32 o
   5   -5    5     10118.35         5.90      9630.35 o
   6   -5    5     11922.46         6.25     11460.91 o
  -8   -4    5      4961.79         5.57      5631.59 o
  -7   -4    5     12208.04         5.66     11743.53 o
  -6   -4    5      1393.53        16.81      1954.78 o
  -5   -4    5     40300.56         5.29     39610.46 o
  -4   -4    5      8815.33         8.29      9450.94 o
  -3   -4    5     83630.86        23.91     78384.03 o
  -2   -4    5       227.41         8.01       382.13 o
  -1   -4    5     60015.20        17.31     62136.38 o
   0   -4    5     31375.04        10.18     31789.06 o
   1   -4    5     78237.68        21.53     71841.51 o
   2   -4    5       798.06         5.86       634.51 o
   3   -4    5     17614.60         4.84     18013.16 o
   4   -4    5     21482.76         9.49     21706.92 o
   5   -4    5     15006.25         5.38     15241.16 o
   6   -4    5      4656.70        13.84      5131.26 o
  -8   -3    5      1193.70        10.05      1101.74 o
  -7   -3    5      2607.12         6.86      3079.78 o
  -6   -3    5      9641.28         5.11      9785.46 o
  -5   -3    5      5283.84         5.62      5320.94 o
  -4   -3    5     21120.81        13.18     21437.15 o
  -3   -3    5       315.77         6.15       252.01 o
  -2   -3    5     23694.44         6.50     24333.38 o
  -1   -3    5      2706.08         3.39      2604.58 o
   0   -3    5      1557.09         7.90      1217.87 o
   1   -3    5      2984.44         5.24      2809.32 o
   2   -3    5     52817.23        16.97     58210.62 o
   3   -3    5      4977.30         6.45      5830.22 o
   4   -3    5      3417.57         7.13      3610.52 o
   5   -3    5     11286.94         6.35     12144.99 o
   6   -3    5     15662.52        10.63     15862.85 o
  -9   -2    5      1268.78        11.29      1601.17 o
  -8   -2    5     10351.03        11.16     10311.47 o
  -7   -2    5      8183.01         7.45      8482.29 o
  -6   -2    5       941.88        16.97      1320.68 o
  -5   -2    5      9698.31         7.29      9502.03 o
  -4   -2    5      2760.45         4.67      3454.58 o
  -3   -2    5      5397.84         3.96      5710.63 o
  -2   -2    5      3723.44         2.56      4636.32 o
  -1   -2    5     56211.67        11.70     56326.90 o
   0   -2    5     60221.16        12.89     61159.15 o
   1   -2    5     75240.49        21.07     74610.54 o
   2   -2    5      3684.49         6.81      3965.71 o
   3   -2    5     11301.82         7.90     10796.65 o
   4   -2    5      3155.07         6.81      3439.17 o
   5   -2    5      4029.71        11.49      3867.19 o
   6   -2    5     12663.00         6.20     12029.60 o
   7   -2    5      2794.18         7.84      2658.42 o
  -9   -1    5      1178.55         7.34      1349.44 o
  -8   -1    5      9818.83         4.97      8922.85 o
  -7   -1    5       197.96        13.91       243.74 o
  -6   -1    5      1417.52         6.00      1301.68 o
  -5   -1    5       742.02         5.43       818.00 o
  -4   -1    5     61489.12        18.66     63319.28 o
  -3   -1    5     71706.13        15.21     71069.97 o
  -2   -1    5      4285.01        16.97      4424.40 o
  -1   -1    5     13858.00         9.86     15306.01 o
   0   -1    5     42460.72         9.49     42860.06 o
   1   -1    5      4801.10         5.95      4285.88 o
   2   -1    5     13444.40         8.18     13238.47 o
   4   -1    5     15855.85         4.49     16972.16 o
   5   -1    5     14954.84         4.88     11972.11 o
   6   -1    5     18181.83         5.86     17802.49 o
   7   -1    5      2879.40         9.36      2524.85 o
  -9    0    5      2072.07         7.24      2060.59 o
  -8    0    5      5898.24         5.38      5301.82 o
  -7    0    5       127.46        24.80        30.36 o
  -6    0    5       301.72        11.76       446.16 o
  -5    0    5     27030.65        12.18     18260.52 o
  -4    0    5       212.28        12.32        11.64 o
  -3    0    5     30019.03         7.95     25200.52 o
  -2    0    5      3236.47        42.90      3227.12 o
  -1    0    5      1717.27        18.23      1632.83 o
   0    0    5     56996.79        11.70     50154.02 o
   1    0    5     25568.01         7.40     31602.20 o
   2    0    5     16746.95         8.70     17212.29 o
   3    0    5     73116.16        22.56     73681.71 o
   4    0    5       666.16         8.24       545.35 o
   5    0    5     14392.80         5.29     13238.47 o
   6    0    5     14455.25         5.95     14379.08 o
   7    0    5       618.52        11.42       667.99 o
  -9    1    5      1444.76        19.89      1388.27 o
  -8    1    5      9347.02         5.34      8997.36 o
  -7    1    5       175.83        16.48       273.26 o
  -6    1    5      1509.32         7.18      1282.82 o
  -5    1    5       849.72         6.30       886.93 o
  -4    1    5     62015.94        18.15     62201.80 o
  -3    1    5     70415.93        14.44     71139.94 o
  -2    1    5      3852.68        46.65      3965.71 o
  -1    1    5     13987.79        10.69     15306.01 o
   0    1    5     44045.42         9.73     43350.35 o
   1    1    5      4659.43         4.54      4320.30 o
   2    1    5     13721.78         8.07     12582.62 o
   3    1    5       645.67        15.76       515.15 o
   4    1    5     15410.74         4.33     16463.28 o
   5    1    5     13462.96         5.11     11886.14 o
   6    1    5     18933.76         6.40     17662.72 o
   7    1    5      3364.00         8.35      2617.99 o
  -9    2    5      1612.02         9.12      1569.83 o
  -8    2    5     10257.64         9.36     10231.69 o
  -7    2    5      8146.87         5.76      8123.67 o
  -6    2    5      1332.25        12.25      1264.09 o
  -5    2    5      8502.68         6.66      9197.58 o
  -4    2    5      2627.59         6.05      3485.49 o
  -3    2    5      5331.92         6.00      5592.27 o
  -2    2    5      3752.79         2.96      4636.32 o
  -1    2    5     54830.91        11.90     55211.55 o
   0    2    5     61068.29        12.60     61159.15 o
   1    2    5     72538.65        21.16     73183.99 o
   2    2    5      3469.21         5.81      3834.62 o
   3    2    5     12365.44         9.12     10960.86 o
   4    2    5      3270.70         6.45      3362.66 o
   5    2    5      3725.88         7.02      3850.89 o
   6    2    5     12681.01         6.35     11943.42 o
   7    2    5      2469.10         8.53      2511.69 o
  -8    3    5      1175.80        11.76      1181.52 o
  -7    3    5      2658.43         7.24      3021.81 o
  -6    3    5      9469.24         5.66      9837.45 o
  -5    3    5      5196.97         7.67      5378.51 o
  -4    3    5     20081.72        10.63     20978.62 o
  -3    3    5       348.57         6.10       273.26 o
  -2    3    5     23709.84         7.08     24251.59 o
  -1    3    5      2650.19         4.80      2617.99 o
   0    3    5      1252.45         4.41       991.43 o
   1    3    5      2817.49         3.39      2712.81 o
   2    3    5     53439.57        17.47     58084.07 o
   3    3    5      4794.18        12.04      5750.35 o
   4    3    5      3710.03        11.49      3802.20 o
   5    3    5     12003.39         6.76     12087.23 o
   6    3    5     15722.65         6.20     15796.82 o
  -8    4    5      5623.50         7.02      5671.04 o
  -7    4    5     12252.28         8.18     11658.39 o
  -6    4    5      1702.39        11.36      1908.65 o
  -5    4    5     38868.12         6.40     39662.70 o
  -4    4    5      9639.31         9.24      9578.92 o
  -3    4    5     81304.82        24.21     78604.57 o
  -2    4    5       194.60         7.73       377.02 o
  -1    4    5     59185.16        17.14     62529.44 o
   0    4    5     31552.42        13.69     31789.06 o
   1    4    5     78478.42        22.28     71911.86 o
   2    4    5       558.38         7.34       582.74 o
   3    4    5     17535.06         5.43     17627.87 o
   4    4    5     21085.94        10.69     21823.05 o
   5    4    5     14689.44         5.52     15079.62 o
   6    4    5      4583.29         8.01      5150.07 o
  -8    5    5      1453.13        15.76      1378.52 o
  -7    5    5       671.85        10.76      1101.74 o
  -6    5    5     19121.36         5.06     19085.15 o
  -5    5    5     10166.69        22.28      9553.25 o
  -4    5    5     12212.46         8.82     11771.99 o
  -3    5    5      7454.60         6.86      7819.13 o
  -2    5    5     57782.54        18.06     58781.77 o
  -1    5    5      6932.23         5.71      7138.56 o
   0    5    5     12205.83        10.11     11460.91 o
   1    5    5     11107.05         6.71     11545.34 o
   2    5    5     60885.56        14.67     60125.31 o
   3    5    5     13460.64         4.49     15468.76 o
   4    5    5      2266.71        34.81      2935.88 o
   5    5    5     10518.55        23.14      9630.35 o
   6    5    5     12349.88        12.18     11460.91 o
  -8    6    5      3396.56        33.06      3594.77 o
  -7    6    5      5826.27        12.46      6217.10 o
  -6    6    5      3702.72         7.78      3642.12 o
  -5    6    5     27708.93        11.97     26937.26 o
  -4    6    5      8089.20         8.01      7565.99 o
  -3    6    5     53199.42        13.54     51395.63 o
  -2    6    5      3373.29         8.41      3079.78 o
  -1    6    5     11757.06        10.96     12612.07 o
   0    6    5      6586.95         5.76      6467.85 o
   1    6    5     18999.87         7.90     20713.43 o
   2    6    5      2452.23         8.82      2781.58 o
   3    6    5       761.76        12.67      1075.77 o
   4    6    5     17113.87         7.24     17315.72 o
   5    6    5      6055.95        11.09      6093.58 o
   6    6    5      1120.24        11.90      1643.45 o
  -7    7    5      1933.36        10.43      2604.58 o
  -6    7    5      1092.30         7.40      1128.02 o
  -5    7    5      1755.61         9.42      1643.45 o
  -4    7    5      8065.84        10.63      8434.02 o
  -3    7    5      1066.02         9.92      1093.05 o
  -2    7    5      6962.23         6.86      7865.60 o
  -1    7    5     26879.60         6.66     25576.80 o
   0    7    5     27975.91         5.43     27980.73 o
   1    7    5      3815.53        11.76      4285.88 o
   2    7    5     27096.45        12.46     26980.34 o
   3    7    5      5240.31        10.11      5790.22 o
   4    7    5      6401.60        10.82      6702.05 o
   5    7    5      8326.56         9.99      8194.77 o
  -7    8    5      9512.10        27.35      9247.98 o
  -6    8    5     13112.54         9.99     12730.21 o
  -5    8    5     10512.40        10.96     10391.56 o
  -4    8    5      1338.10        12.96      1388.27 o
  -3    8    5      6893.98        12.25      6984.22 o
  -2    8    5      2508.01         7.29      2795.43 o
  -1    8    5     20346.17         7.73     19376.24 o
   0    8    5      6727.28         6.40      6425.71 o
   1    8    5     25198.39        13.47     25242.19 o
   2    8    5       346.70        14.29       382.13 o
   3    8    5       277.89        38.94       347.07 o
   4    8    5      1503.11        12.04      1559.45 o
   5    8    5       725.22        22.75       942.48 o
  -6    9    5      2123.37        14.21      2658.42 o
  -5    9    5      1546.85        10.96      2072.52 o
  -4    9    5     10662.63        19.45     10498.83 o
  -3    9    5      4569.76         8.29      5000.53 o
  -2    9    5       358.34        18.66       582.74 o
  -1    9    5     14670.05         6.05     14035.06 o
   0    9    5      2961.54         8.88      3302.08 o
   1    9    5       377.91        16.73       468.60 o
   2    9    5      2498.00        11.63      2699.16 o
   3    9    5       494.62        15.52       551.50 o
   4    9    5      1632.97        14.59      2036.83 o
  -5   10    5      3441.00        28.52      2644.91 o
  -4   10    5       681.73         9.49       744.67 o
  -3   10    5      2956.10         7.90      3153.02 o
  -2   10    5       265.69        16.16       227.63 o
  -1   10    5       833.48         9.49       674.79 o
   0   10    5       853.22        11.29       894.76 o
   1   10    5      4697.73        13.25      4798.51 o
   2   10    5       150.06       151.04       139.42 o
   3   10    5      4261.48        12.46      3850.89 o
  -4   11    5      3435.13        15.92      3610.52 o
  -3   11    5      1645.92         9.42      1729.65 o
  -2   11    5      1993.62        14.21      2084.48 o
  -1   11    5       303.11        14.52       239.66 o
   0   11    5      5080.84        17.98      5093.74 o
   1   11    5       983.45        13.62      1128.02 o
   2   11    5      1374.93        11.49      1528.52 o
  -2   12    5       152.28        19.62       327.79 o
  -1   12    5      2705.04         8.12      2726.50 o
   0   12    5       409.25        17.06       342.20 o
  -2  -11    6       675.48        11.22       730.42 o
  -1  -11    6      1628.12         7.02      1388.27 o
   0  -11    6      2995.37         6.71      2964.39 o
  -3  -10    6      5864.50         6.05      4963.49 o
  -2  -10    6      3820.48        12.39      3705.74 o
  -1  -10    6      4332.27        12.11      4200.42 o
   0  -10    6      3052.56         9.12      2524.85 o
   1  -10    6      2569.48         6.55      1966.40 o
   2  -10    6      2762.55         6.35      2950.12 o
  -3   -9    6       628.50         8.24       239.66 o
  -2   -9    6      2667.72         6.81      2564.56 o
  -1   -9    6     22099.80         4.20     21283.76 o
   0   -9    6      9354.76        17.64      9349.18 o
   1   -9    6      4218.50         5.11      3982.25 o
   2   -9    6      1553.15         6.71      1457.55 o
   3   -9    6      1425.06         7.13      1549.11 o
  -4   -8    6      5511.58        13.03      5359.29 o
  -3   -8    6      7862.37         7.84      7384.50 o
  -2   -8    6      3866.35        11.29      3899.89 o
  -1   -8    6     15289.32         5.81     13633.86 o
   0   -8    6      2503.00         7.24      2218.34 o
   1   -8    6      3645.74         6.00      3965.71 o
   2   -8    6      5568.14         4.49      5750.35 o
   3   -8    6       977.19         7.34       879.14 o
   4   -8    6      2567.45         6.00      3212.23 o
  -7   -7    6      1229.90        51.41      1611.69 o
  -6   -7    6      2570.49        36.60      2893.39 o
  -5   -7    6       729.54        11.70       795.64 o
  -4   -7    6      7633.52        15.84      6831.56 o
  -3   -7    6      6742.05         6.66      6896.78 o
  -2   -7    6      1872.29         7.13      2218.34 o
  -1   -7    6     45062.80        30.58     41086.17 o
   0   -7    6     24986.12        15.68     23561.91 o
   1   -7    6     12561.93         7.40     12348.25 o
   2   -7    6       200.51         7.24       165.31 o
   3   -7    6      2452.23         7.73      2712.81 o
   4   -7    6       247.75         9.86       313.69 o
  -7   -6    6        77.26        57.00        53.98 o
  -6   -6    6      5667.08       108.16      6510.12 o
  -5   -6    6     10416.24         7.62      9941.82 o
  -4   -6    6      8199.30         8.35      8100.04 o
  -3   -6    6      6527.02        15.05      5475.16 o
  -2   -6    6      1419.03         5.24      1664.79 o
  -1   -6    6      2621.44         6.05      2712.81 o
   0   -6    6     17996.22         4.58     17177.89 o
   1   -6    6     12258.92         8.24     13117.99 o
   2   -6    6      2958.27         6.50      2921.68 o
   3   -6    6      2225.01         8.76      2048.69 o
   4   -6    6     12385.46         5.15     12202.90 o
   5   -6    6       414.12        12.04       627.92 o
  -8   -5    6      2986.62        77.09      2964.39 o
  -7   -5    6      5856.84        81.90      5790.22 o
  -6   -5    6      3556.93        38.07      2950.12 o
  -5   -5    6      4279.78        12.11      4654.20 o
  -4   -5    6      4527.94         5.06      4582.88 o
  -3   -5    6     13719.44         5.76     13298.92 o
  -2   -5    6      6802.95         5.15      6467.85 o
  -1   -5    6     23929.00         9.12     23642.53 o
   0   -5    6      3073.59        65.93      3485.49 o
   1   -5    6     21155.70         4.20     21552.56 o
   2   -5    6      1036.20         7.29       886.93 o
   3   -5    6     22422.07         6.66     23441.23 o
   4   -5    6        25.81        56.70         2.08 o
   5   -5    6     12852.76        29.92     12671.07 o
  -8   -4    6       598.78        27.46       958.66 o
  -7   -4    6      3572.45        53.14      3408.46 o
  -6   -4    6      7281.21        18.15      6616.41 o
  -5   -4    6     15710.12        10.82     14759.13 o
  -4   -4    6      5058.05         5.20      5514.06 o
  -3   -4    6      7380.53         6.30      7407.07 o
  -2   -4    6     12769.00         8.18     13027.98 o
  -1   -4    6       830.59         5.81       879.14 o
   0   -4    6     25315.99         7.62     26210.12 o
   1   -4    6       904.81         5.38      1245.50 o
   2   -4    6      4907.00         5.52      5533.56 o
   3   -4    6      1853.30         6.97      2132.67 o
   4   -4    6     10190.90         6.10     10205.17 o
   5   -4    6      3731.99         5.86      3982.25 o
  -8   -3    6      2363.90        81.72      2851.20 o
  -7   -3    6      6199.99        11.70      6659.16 o
  -6   -3    6      1600.00        16.08      1110.47 o
  -5   -3    6      7834.02         6.15      6875.00 o
  -4   -3    6      8255.54         8.94      8603.55 o
  -3   -3    6     13245.71        11.76     13178.16 o
  -2   -3    6     18125.24         8.82     18189.68 o
  -1   -3    6     36446.63        13.54     37244.67 o
   0   -3    6     19793.68        10.30     19121.41 o
   1   -3    6     17519.17         7.45     16972.16 o
   2   -3    6      1324.96         6.15      1093.05 o
   3   -3    6      8353.96         8.88      7982.39 o
   4   -3    6      1396.52         5.90      1622.24 o
   5   -3    6     22801.00         5.43     19853.97 o
   6   -3    6      2364.88         7.95      2893.39 o
  -8   -2    6       364.81         8.41       539.24 o
  -7   -2    6      7575.96        13.18      8029.35 o
  -6   -2    6      3174.20        19.18      2879.29 o
  -5   -2    6      2129.82        21.25      2169.18 o
  -4   -2    6     17001.55        17.39     17006.37 o
  -3   -2    6      5172.49        62.88      4441.87 o
  -2   -2    6     30527.08        14.75     29899.89 o
  -1   -2    6      7751.04         5.71      8218.54 o
   0   -2    6     14122.95         9.00     15730.93 o
   1   -2    6        98.60        27.88        59.92 o
   2   -2    6     58013.54        14.14     56078.08 o
   3   -2    6     24439.07         5.95     24088.42 o
   4   -2    6     17553.60        81.54     18118.97 o
   5   -2    6      1357.92         8.35      1033.17 o
   6   -2    6      2385.35         9.73      2498.55 o
  -7   -1    6      1179.92        13.69      1368.79 o
  -6   -1    6      2880.47        25.70      3501.00 o
  -5   -1    6     96845.44        14.36     86056.23 o
  -4   -1    6     43894.44        22.18     41033.01 o
  -3   -1    6     17566.85        15.05     17109.17 o
  -2   -1    6      8836.00        18.75      8947.66 o
  -1   -1    6      6376.02        12.18      7160.74 o
   0   -1    6     27805.56        11.29     27718.01 o
   1   -1    6       803.16         4.84      1398.07 o
   2   -1    6     35013.89         9.73     31369.40 o
   3   -1    6     11022.90        13.54     10020.46 o
   4   -1    6       168.48        23.52       152.09 o
   5   -1    6      3105.83         9.24      3153.02 o
   6   -1    6       191.82        18.58       179.08 o
  -7    0    6      4033.52        75.69      4565.13 o
  -6    0    6      5050.94        46.10      4926.59 o
  -5    0    6      2091.23         7.73      2132.67 o
  -4    0    6    132627.07        43.16    117162.03 o
  -3    0    6     16184.93         9.61     13450.65 o
  -2    0    6     13625.89        11.09     13178.16 o
  -1    0    6     22710.49        17.47     24333.38 o
   0    0    6      6269.47        21.72      1128.02 o
   1    0    6       644.65         5.29       491.60 o
   2    0    6     16419.86         7.45     13972.96 o
   3    0    6    131522.28        13.47    122704.72 o
   4    0    6      4803.88         4.62      5019.10 o
   5    0    6       193.77        12.82       601.90 o
   6    0    6     11804.82         6.40      9247.98 o
  -7    1    6       813.39        16.56      1311.16 o
  -6    1    6      3149.45        22.28      3501.00 o
  -5    1    6     96323.33        14.59     86364.40 o
  -4    1    6     42365.99        21.62     41139.38 o
  -3    1    6     17572.15        13.69     17143.51 o
  -2    1    6      8517.44        15.37      8972.49 o
  -1    1    6      6489.91        26.73      6702.05 o
   0    1    6     27350.54        11.42     28068.59 o
   1    1    6       698.02         6.00      1311.16 o
   2    1    6     35167.50        11.49     31230.14 o
   3    1    6     12312.12         7.40     10579.64 o
   4    1    6        82.99        70.22       139.42 o
   5    1    6      3225.10         6.40      3108.97 o
   6    1    6       329.06        15.60       175.58 o
  -7    2    6      5955.21        85.01      8171.04 o
  -6    2    6      2841.96        39.44      2837.21 o
  -5    2    6      2112.32        23.72      2060.59 o
  -4    2    6     16146.78        13.03     16396.02 o
  -3    2    6      5178.24        62.25      4494.49 o
  -2    2    6     30597.01        16.32     30172.74 o
  -1    2    6      7712.35         5.11      7958.96 o
   0    2    6     15065.11        10.05     16095.03 o
   1    2    6       175.30        17.06        68.32 o
   2    2    6     55648.81        25.50     55088.31 o
   3    2    6     24495.38         4.93     24169.93 o
   4    2    6     18303.38         6.15     18013.16 o
   5    2    6      1015.06         8.47      1041.62 o
   6    2    6      2130.75         7.78      2407.59 o
  -7    3    6      5262.05        54.61      6595.08 o
  -6    3    6       878.53        22.18      1016.37 o
  -5    3    6      8469.52        13.54      6723.55 o
  -4    3    6      8015.62        10.76      8652.29 o
  -3    3    6     12278.86         8.18     12671.07 o
  -2    3    6     18066.05         8.94     18473.89 o
  -1    3    6     36107.60        12.89     36589.27 o
   0    3    6     19773.98        11.02     19449.36 o
   1    3    6     16991.12         8.12     16429.63 o
   2    3    6      1120.91         7.67      1024.75 o
   3    3    6      8110.80        19.62      8005.85 o
   4    3    6      1350.56         9.30      1643.45 o
   5    3    6     23341.73         7.08     19817.01 o
   6    3    6      2430.49         8.07      2893.39 o
  -7    4    6      2861.18        31.92      3547.73 o
  -6    4    6      5495.26        13.25      6595.08 o
  -5    4    6     15202.89        13.40     14695.44 o
  -4    4    6      5148.06         9.12      5533.56 o
  -3    4    6      7439.06         6.30      7565.99 o
  -2    4    6     13140.04         7.95     12968.15 o
  -1    4    6      1027.84        10.24       766.31 o
   0    4    6     25593.60         9.67     26422.95 o
   1    4    6       876.16         8.58      1217.87 o
   2    4    6      4533.33        11.22      5131.26 o
   3    4    6      1960.72        10.69      2120.57 o
   4    4    6     10194.94        10.05     10258.25 o
   5    4    6      3708.81         7.02      3982.25 o
  -7    5    6      5191.20       106.50      5850.27 o
  -6    5    6      3088.02        76.91      2935.88 o
  -5    5    6      4460.90        15.84      4672.12 o
  -4    5    6      4247.13         7.13      4354.87 o
  -3    5    6     13227.30         5.48     13542.10 o
  -2    5    6      7113.24         6.15      6680.59 o
  -1    5    6     22680.36         9.99     23642.53 o
   0    5    6      4191.27        27.25      3317.17 o
   1    5    6     20871.58         4.88     21668.28 o
   2    5    6      1009.97         9.49       910.53 o
   3    5    6     23250.15         7.29     23642.53 o
   4    5    6        51.41        18.58         2.91 o
   5    5    6     12879.98         5.81     12848.91 o
  -7    6    6        97.02        38.81        34.85 o
  -6    6    6      6217.32        36.48      6467.85 o
  -5    6    6      9418.70        15.84      9811.44 o
  -4    6    6      7857.05        13.18      8100.04 o
  -3    6    6      6283.73         8.41      5631.59 o
  -2    6    6      1401.00         6.05      1611.69 o
  -1    6    6      2769.92         6.30      2809.32 o
   0    6    6     17881.04         5.95     17593.05 o
   1    6    6     12325.44         7.67     13117.99 o
   2    6    6      2738.43        11.63      2809.32 o
   3    6    6      2197.73        17.72      2048.69 o
   4    6    6     13220.40         5.48     12173.93 o
   5    6    6       605.65         9.67       627.92 o
  -7    7    6      1337.36        17.22      1611.69 o
  -6    7    6      2025.00        46.38      2837.21 o
  -5    7    6       940.65        23.52       795.64 o
  -4    7    6      6699.42         9.42      6723.55 o
  -3    7    6      6617.82         6.76      7116.41 o
  -2    7    6      1888.77        10.50      2407.59 o
  -1    7    6     45458.50        16.56     41245.89 o
   0    7    6     24995.61        11.22     23160.86 o
   1    7    6     12003.39         5.76     12348.25 o
   2    7    6       155.75        10.82       165.31 o
   3    7    6      2693.61        10.30      2823.25 o
   4    7    6       339.66        11.02       318.36 o
  -6    8    6       412.09        29.27       641.14 o
  -5    8    6      2380.46        32.95      2879.29 o
  -4    8    6      5483.40        16.16      5533.56 o
  -3    8    6      8114.41         7.18      7339.48 o
  -2    8    6      3529.55         9.49      3689.78 o
  -1    8    6     15371.04         4.62     13849.17 o
   0    8    6      2379.49        11.56      2084.48 o
   1    8    6      3534.30        13.18      4015.44 o
   2    8    6      5551.74        14.21      5890.48 o
   3    8    6       673.40        13.99       848.29 o
   4    8    6      2823.86        11.97      3167.77 o
  -3    9    6       473.93        29.16       197.06 o
  -2    9    6      2608.14         6.45      2524.85 o
  -1    9    6     21909.92         5.24     21745.60 o
   0    9    6      8695.56         6.92      9172.43 o
   1    9    6      4509.12        11.16      3998.83 o
   2    9    6      1785.91        27.56      1497.90 o
   3    9    6      1381.61        12.04      1569.83 o
  -3   10    6      4803.88         9.00      5019.10 o
  -2   10    6      4038.60         8.82      3657.97 o
  -1   10    6      4693.62        10.76      4285.88 o
   0   10    6      2682.20        14.98      2394.73 o
   1   10    6      2202.42        11.90      1897.21 o
   2   10    6      2556.31        12.32      2935.88 o
  -2   11    6       416.16         9.55       667.99 o
  -1   11    6      1377.89        12.18      1368.79 o
   0   11    6      3194.51         8.07      3021.81 o
  -4   -8    7      3306.25        61.31      3998.83 o
  -3   -8    7      2070.25        30.80      1978.05 o
  -2   -8    7      6638.99        40.96      6875.00 o
  -1   -8    7      4776.19        50.13      5890.48 o
   0   -8    7      1654.86        32.15      2156.98 o
   1   -8    7       108.78        16.00        59.92 o
   2   -8    7      2384.37        34.22      2893.39 o
  -6   -7    7       187.14        29.27       118.58 o
  -5   -7    7      2433.45        37.45      2740.21 o
  -4   -7    7        34.57        93.90        16.54 o
  -3   -7    7      5866.03        43.56      5830.22 o
  -2   -7    7     10314.43        30.91     10660.76 o
  -1   -7    7     10541.13        14.06     10498.83 o
   0   -7    7      6443.27        46.10      6552.53 o
   1   -7    7      8241.01        21.72      8409.94 o
   2   -7    7      3116.99        71.74      3673.86 o
  -7   -6    7      1244.68        11.16      1292.23 o
  -6   -6    7      3931.29        56.25      4217.44 o
  -5   -6    7      8676.92        51.84      9298.51 o
  -4   -6    7     16401.92        14.06     15665.18 o
  -3   -6    7       632.02        39.19       545.35 o
  -2   -6    7      1341.02        13.84      1227.05 o
  -1   -6    7      7279.50        18.32      7935.57 o
   0   -6    7      9906.22        88.36     10284.84 o
   1   -6    7      1612.02        12.96      1806.88 o
   2   -6    7      8856.69         6.35      8603.55 o
  -7   -5    7      3814.30        56.25      4132.67 o
  -6   -5    7      2231.62        43.56      2726.50 o
  -5   -5    7      2830.24        26.42      2485.46 o
  -4   -5    7      3602.40        42.25      3065.23 o
  -3   -5    7      6666.72        42.77      6425.71 o
  -2   -5    7      1709.00        15.05      1457.55 o
  -1   -5    7      4895.80        57.00      5131.26 o
   0   -5    7     15755.27        33.06     15371.01 o
   1   -5    7     18681.42         8.82     19706.35 o
   2   -5    7       289.68        56.70       290.89 o
   3   -5    7      1275.92        12.11      1378.52 o
   4   -5    7      8649.00         5.57      8482.29 o
  -7   -4    7       637.06         9.06       894.76 o
  -6   -4    7      5368.49        77.79      5671.04 o
  -5   -4    7     11104.94        13.99     10851.25 o
  -4   -4    7     15136.38        13.25     14505.21 o
  -3   -4    7       228.61        33.29       268.94 o
  -2   -4    7      1234.82        15.92      1190.56 o
  -1   -4    7     44651.92        15.52     43405.00 o
   0   -4    7     23043.24        61.78     22921.89 o
   1   -4    7       613.55        11.16       614.84 o
   2   -4    7      4111.37         6.81      5056.35 o
   3   -4    7     17397.61         6.40     16228.46 o
   4   -4    7      1910.56         6.20      2120.57 o
  -8   -3    7       386.12        20.61       418.88 o
  -7   -3    7      4240.61        43.43      4476.92 o
  -6   -3    7       249.96        16.97       277.62 o
  -5   -3    7      7798.66        19.18      7520.41 o
  -4   -3    7      1153.28        11.90      1320.68 o
  -3   -3    7      5483.40        32.49      5282.73 o
  -2   -3    7      3386.08        48.16      3721.73 o
  -1   -3    7     26263.44        11.56     25492.94 o
   0   -3    7      7600.35        41.99      7543.18 o
   1   -3    7     19678.48         7.29     19927.98 o
   2   -3    7       471.32         7.40       361.89 o
   3   -3    7       369.79        14.52       392.46 o
   4   -3    7     11431.89         7.67     11828.99 o
   5   -3    7      7598.61         5.90      7294.59 o
  -8   -2    7      4202.93        78.32      4889.82 o
  -7   -2    7       469.16        16.32       485.80 o
  -6   -2    7      8042.50        23.81      7182.97 o
  -5   -2    7      2164.11        28.84      2472.39 o
  -4   -2    7      7223.30        44.62      6809.89 o
  -3   -2    7      8110.80        21.07      7474.97 o
  -2   -2    7      1476.86        12.67      1368.79 o
  -1   -2    7     22599.11        12.39     21360.39 o
   0   -2    7     21659.01         9.18     21668.28 o
   1   -2    7       360.24        22.47       332.56 o
   2   -2    7      1970.47         9.36      2699.16 o
   3   -2    7      4647.15         8.01      4871.49 o
   4   -2    7      1703.21         6.05      1538.80 o
   5   -2    7       973.44         8.76      1033.17 o
  -8   -1    7       372.49        30.25       252.01 o
  -7   -1    7      4325.69        42.77      4494.49 o
  -6   -1    7      1437.93        14.75      1795.74 o
  -5   -1    7     35137.50        20.52     34560.37 o
  -4   -1    7     11197.87        24.40     10823.93 o
  -3   -1    7      1442.48        10.30      1417.76 o
  -2   -1    7      1813.91        18.32      1590.69 o
  -1   -1    7     53097.98        20.70     49977.89 o
   0   -1    7       877.94        12.04       608.35 o
   1   -1    7      6865.78        66.42      6702.05 o
   2   -1    7     14011.46        14.98     14316.22 o
   3   -1    7       434.31         9.30       366.90 o
   4   -1    7      6611.32         5.06      6467.85 o
   5   -1    7      9356.69         5.76      9450.94 o
  -8    0    7      3387.24        80.46      4082.22 o
  -7    0    7       327.25        13.10        22.31 o
  -6    0    7      7802.19        25.91      6853.26 o
  -5    0    7        66.91        73.10        70.50 o
  -4    0    7       214.62        17.14       186.17 o
  -3    0    7       145.93        59.44       145.68 o
  -2    0    7      8381.40        54.61      8100.04 o
  -1    0    7       211.12        20.25       118.58 o
   0    0    7     28388.88        14.52     26551.06 o
   1    0    7     14354.44        21.62     13941.96 o
   2    0    7     12089.00        10.76     12290.01 o
   3    0    7     17606.64         8.35     16767.68 o
   4    0    7      1317.69         7.95      1008.02 o
   5    0    7       406.43         9.49       647.80 o
  -8    1    7       202.21        19.10       247.86 o
  -7    1    7      4320.43        49.14      4529.74 o
  -6    1    7      1374.18        10.89      1806.88 o
  -5    1    7     34043.94        23.52     34755.77 o
  -4    1    7     10530.86        17.47     10796.65 o
  -3    1    7      1567.37        17.89      1437.59 o
  -2    1    7      1903.58        19.18      1632.83 o
  -1    1    7     53416.45        15.68     49977.89 o
   0    1    7       839.84        16.97       589.09 o
   1    1    7      6743.69        53.00      6702.05 o
   2    1    7     13796.85        24.60     14003.99 o
   3    1    7       512.12        14.75       387.28 o
   4    1    7      6318.66         8.41      6341.85 o
   5    1    7      9244.82         7.84      9399.99 o
  -7    2    7       224.70        22.47       503.30 o
  -6    2    7      7354.78        59.75      7160.74 o
  -5    2    7      2219.35        15.76      2472.39 o
  -4    2    7      7180.87        71.91      6831.56 o
  -3    2    7      7477.06        34.22      7361.97 o
  -2    2    7      1321.32        14.75      1339.82 o
  -1    2    7     22004.76        17.72     21169.07 o
   0    2    7     22147.39        10.18     21978.38 o
   1    2    7       441.84        10.37       286.43 o
   2    2    7      2410.81         6.71      2767.75 o
   3    2    7      4937.87         6.30      4816.71 o
   4    2    7      2104.97         6.35      1559.45 o
   5    2    7       930.86         8.01       983.18 o
  -7    3    7      4094.72        39.06      4529.74 o
  -6    3    7       266.02        21.25       273.26 o
  -5    3    7      7892.55        79.57      7588.83 o
  -4    3    7      1209.65        24.70      1301.68 o
  -3    3    7      5592.05        61.31      5168.92 o
  -2    3    7      3223.97        23.81      3673.86 o
  -1    3    7     26846.82         9.18     25660.79 o
   0    3    7      7071.13        34.22      7634.62 o
   1    3    7     21059.81        13.25     20076.42 o
   2    3    7       271.59        11.29       337.36 o
   3    3    7       313.29         6.20       402.92 o
   4    3    7     11618.68         5.38     11828.99 o
   5    3    7      7624.78         5.81      7272.19 o
  -7    4    7       844.48        11.02       886.93 o
  -6    4    7      5629.50        33.99      5830.22 o
  -5    4    7     10100.25        23.23     10851.25 o
  -4    4    7     15146.22        29.38     14473.63 o
  -3    4    7       219.34        22.47       264.66 o
  -2    4    7       872.61        17.81      1128.02 o
  -1    4    7     44829.59        10.63     43514.40 o
   0    4    7     23195.29        10.30     23081.07 o
   1    4    7       733.33        14.98       539.24 o
   2    4    7      4677.19        44.09      4853.20 o
   3    4    7     14481.72        19.27     16028.52 o
   4    4    7      1779.15        41.73      2084.48 o
  -7    5    7      3153.95        41.09      4166.48 o
  -6    5    7      2215.58        38.19      2740.21 o
  -5    5    7      2502.00        33.76      2369.12 o
  -4    5    7      3488.08        24.40      3036.25 o
  -3    5    7      6127.76        41.60      6383.71 o
  -2    5    7      1743.90        14.67      1427.66 o
  -1    5    7      4914.01        60.06      5150.07 o
   0    5    7     14757.39        15.76     15403.56 o
   1    5    7     18490.56        12.18     19890.96 o
   2    5    7       154.50        27.35       286.43 o
   3    5    7      1308.99        15.05      1487.76 o
  -7    6    7       741.47        14.29      1264.09 o
  -6    6    7      3740.55        42.25      4389.57 o
  -5    6    7      8759.09        26.32      9298.51 o
  -4    6    7     15517.68        20.34     15566.82 o
  -3    6    7       679.64        17.31       557.68 o
  -2    6    7      1401.00        19.36      1407.90 o
  -1    6    7      7483.98        21.81      7865.60 o
   0    6    7     10188.88         7.62     10445.13 o
   1    6    7      2134.44        30.80      1885.80 o
   2    6    7      8598.85        16.81      8218.54 o
   3    6    7      3921.26        62.09      4494.49 o
  -6    7    7       146.41        49.56       121.45 o
  -5    7    7      2463.14        27.56      2644.91 o
  -4    7    7        40.96        92.54        19.90 o
  -3    7    7      5080.84        58.06      5533.56 o
  -2    7    7     11238.12        12.46     10823.93 o
  -1    7    7     10631.67        21.72     10311.47 o
   0    7    7      7145.32        32.26      6702.05 o
   1    7    7      8815.33        68.23      8506.47 o
   2    7    7      3660.25        41.09      3705.74 o
   3    7    7       928.42        19.71       958.66 o
  -5    8    7       170.30        40.96       457.31 o
  -4    8    7      3295.91        76.56      3982.25 o
  -3    8    7      1779.15        25.81      1954.78 o
  -2    8    7      5715.36        85.38      7182.97 o
  -1    8    7      5129.42        28.62      5810.20 o
   0    8    7      2181.82        27.14      2181.42 o
  -4   -8    8      2072.07        75.86      2699.16 o
  -3   -8    8      7987.00        67.90      8458.14 o
  -2   -8    8     11811.34        13.99     11573.55 o
  -1   -8    8      6980.60       109.41      7497.67 o
   0   -8    8       621.50        57.91       983.18 o
  -5   -7    8      1566.58        61.62      1885.80 o
  -4   -7    8       420.66        36.97       621.36 o
  -3   -7    8      5333.38        56.85      6073.12 o
  -2   -7    8      4787.26        65.45      4636.32 o
  -1   -7    8       235.62        11.70       318.36 o
   0   -7    8       523.49        68.06       737.53 o
   1   -7    8       471.32        33.18       515.15 o
  -6   -6    8       129.50       123.43       165.31 o
  -5   -6    8      2172.49        40.07      2169.18 o
  -4   -6    8       997.93        11.49       991.43 o
  -3   -6    8      2870.82        41.22      3065.23 o
  -2   -6    8      2881.54        34.81      2604.58 o
  -1   -6    8     11551.95        67.90     11489.02 o
   0   -6    8       619.01        34.11       627.92 o
   1   -6    8      1226.40        19.10      1330.23 o
   2   -6    8       675.48        28.84       991.43 o
  -6   -5    8        75.17       356.45        26.18 o
  -5   -5    8       558.85         9.67       723.35 o
  -4   -5    8      3755.24        35.64      3153.02 o
  -3   -5    8       351.56        20.79       402.92 o
  -2   -5    8      3175.32        36.72      3501.00 o
  -1   -5    8       448.17        53.00       446.16 o
   0   -5    8      2487.02        25.91      2243.12 o
   1   -5    8      6024.86        75.52      6175.79 o
   2   -5    8      5973.74        61.62      7497.67 o
  -7   -4    8      2133.52        50.98      3079.78 o
  -6   -4    8      1199.24        18.15      1264.09 o
  -5   -4    8      4379.79        38.56      4200.42 o
  -4   -4    8       255.68        23.52       215.91 o
  -3   -4    8      2178.09        20.61      2330.96 o
  -2   -4    8       357.21        27.56       533.17 o
  -1   -4    8      3744.22        33.18      3470.02 o
   0   -4    8       980.94        44.76       810.51 o
   1   -4    8      1119.57        20.16      1417.76 o
   2   -4    8       789.05        28.62       709.30 o
  -7   -3    8      2248.66        31.14      2169.18 o
  -6   -3    8      1943.93        19.71      1729.65 o
  -5   -3    8       237.47        30.47       356.91 o
  -4   -3    8      7213.10        26.01      6196.43 o
  -3   -3    8      4588.71        37.09      4690.07 o
  -2   -3    8     10945.34        20.25     11126.30 o
  -1   -3    8      7651.00        68.06      7205.22 o
   0   -3    8      4734.82        71.57      4565.13 o
   1   -3    8      1465.36        21.16      1378.52 o
   2   -3    8      5652.03        80.46      6702.05 o
  -7   -2    8      2081.18        18.40      2060.59 o
  -6   -2    8     14645.84        43.82     14695.44 o
  -5   -2    8       563.11        18.49       366.90 o
  -4   -2    8        90.06        39.82       247.86 o
  -3   -2    8      6489.91        45.02      6114.08 o
  -2   -2    8      2262.90        20.61      2193.69 o
  -1   -2    8      4315.18        54.91      3932.73 o
   0   -2    8      2950.66        54.91      2837.21 o
   1   -2    8     38506.21        20.07     34560.37 o
   2   -2    8      4619.92       102.82      5320.94 o
  -7   -1    8       365.19        14.21       751.85 o
  -6   -1    8     21594.30        21.90     18796.25 o
  -5   -1    8      2773.08        26.32      3138.30 o
  -4   -1    8      3738.10        39.56      3626.30 o
  -3   -1    8      7121.67        44.76      6853.26 o
  -2   -1    8     18200.71        20.61     17558.26 o
  -1   -1    8      9596.16        35.28      9707.75 o
   0   -1    8       370.95        14.82       282.01 o
   1   -1    8      5097.96        61.31      5093.74 o
   2   -1    8       396.01        15.44       435.14 o
   3   -1    8        77.79       182.52        99.42 o
  -7    0    8       401.20        34.34       256.19 o
  -6    0    8     78478.42        15.37     69331.96 o
  -5    0    8       170.56        15.05         1.39 o
  -4    0    8      2111.40        23.33      2268.05 o
  -3    0    8     14462.47        32.72     14505.21 o
  -2    0    8      3324.68        26.21      3393.16 o
  -1    0    8      3416.40        38.69      3212.23 o
   0    0    8      2126.13        77.62      1119.23 o
   1    0    8    108972.61        17.56     95784.36 o
   2    0    8       200.22        27.56        55.92 o
   3    0    8      7530.77        30.03      8005.85 o
  -7    1    8       374.81        30.69       709.30 o
  -6    1    8     20897.59        23.81     18832.25 o
  -5    1    8      2788.90        23.52      3036.25 o
  -4    1    8      3099.15        27.14      3642.12 o
  -3    1    8      6678.16        49.00      6962.30 o
  -2    1    8     18084.87        23.43     17732.53 o
  -1    1    8     10062.10        44.09      9733.62 o
   0    1    8       396.01        11.70       231.61 o
   1    1    8      8089.20        79.39      5075.03 o
   2    1    8       338.56        18.49       356.91 o
   3    1    8        90.63        25.50        96.82 o
  -7    2    8      1771.57        28.30      2025.01 o
  -6    2    8     16274.10        24.21     14822.95 o
  -5    2    8       376.75        16.40       392.46 o
  -4    2    8       492.84        13.03       219.78 o
  -3    2    8      6377.62        53.88      6052.69 o
  -2    2    8      2285.80        23.62      2132.67 o
  -1    2    8      4288.94        43.96      3721.73 o
   0    2    8      3089.14        30.58      2865.23 o
   1    2    8     39904.06        15.37     34902.68 o
   2    2    8      5207.07        74.48      5301.82 o
   3    2    8      3816.77        97.81      5131.26 o
  -7    3    8      2587.76        36.24      2243.12 o
  -6    3    8      2099.47        26.32      1762.54 o
  -5    3    8       219.63        16.97       377.02 o
  -4    3    8      6552.90        36.60      6279.32 o
  -3    3    8      4568.41        49.70      4816.71 o
  -2    3    8     11107.05        17.14     11348.82 o
  -1    3    8      7582.93        50.98      7294.59 o
   0    3    8      5018.31        53.29      4547.42 o
   1    3    8      1762.32        10.50      1368.79 o
   2    3    8      7235.20        19.80      6788.25 o
   3    3    8      1057.55        24.90      1497.90 o
  -7    4    8      2135.36        53.29      3065.23 o
  -6    4    8       933.91        39.56      1254.78 o
  -5    4    8      4209.41        53.73      4285.88 o
  -4    4    8       338.56        27.88       193.40 o
  -3    4    8      2265.76        27.25      2268.05 o
  -2    4    8       529.92        23.91       521.12 o
  -1    4    8      3609.61        53.44      3439.17 o
   0    4    8      1306.82        20.88       818.00 o
   1    4    8      1626.51        27.56      1457.55 o
   2    4    8       573.60        84.64       709.30 o
   3    4    8      5305.67        83.91      6217.10 o
  -6    5    8       156.00        23.43        15.49 o
  -5    5    8       604.18        13.84       667.99 o
  -4    5    8      3322.37        42.12      3153.02 o
  -3    5    8       247.75        21.62       366.90 o
  -2    5    8      3586.81        50.27      3423.80 o
  -1    5    8       535.00        14.21       468.60 o
   0    5    8      2523.05        49.00      2268.05 o
   1    5    8      6006.25       100.60      6155.18 o
   2    5    8      6903.95        44.09      7543.18 o
   3    5    8       775.07        63.84      1101.74 o
  -6    6    8       191.82        13.62       168.70 o
  -5    6    8      1996.30        20.16      2243.12 o
  -4    6    8       965.34        21.34      1008.02 o
  -3    6    8      2719.62        36.12      2993.03 o
  -2    6    8      3108.06        32.72      2564.56 o
  -1    6    8     11870.10        25.60     11658.39 o
   0    6    8       241.49        45.83       634.51 o
   1    6    8      1055.60        20.16      1208.73 o
   2    6    8      1084.38        13.84       983.18 o
  -5    7    8      1647.55        33.29      1863.08 o
  -4    7    8       499.52        21.44       654.50 o
  -3    7    8      5577.10        81.90      5971.31 o
  -2    7    8      4394.36        64.96      4389.57 o
  -1    7    8       115.99        42.90       323.06 o
   0    7    8       743.65        29.48       674.79 o
   1    7    8       422.30        18.58       515.15 o
  -4    8    8      1952.76        75.34      2726.50 o
  -3    8    8      7985.21        73.44      8434.02 o
  -2    8    8     13787.46        27.35     11658.39 o
  -1    8    8      6236.26       109.83      7703.55 o
  -4   -6    9       197.96        29.16       186.17 o
  -3   -6    9       153.76        31.14       168.70 o
  -2   -6    9      1496.92        33.06      2108.51 o
  -1   -6    9      7589.89       133.86      8603.55 o
   0   -6    9      2645.04        41.99      3123.62 o
  -5   -5    9       149.82        26.94       133.29 o
  -4   -5    9       219.63        31.14       148.87 o
  -3   -5    9      2822.80        39.56      3302.08 o
  -2   -5    9      1863.65        27.46      1851.77 o
  -1   -5    9       647.70        27.35      1128.02 o
   0   -5    9       665.12       138.53       894.76 o
   1   -5    9      4240.61        99.00      5320.94 o
  -5   -4    9      1059.50        15.21       958.66 o
  -4   -4    9       260.50        17.64       313.69 o
  -3   -4    9      2964.80        30.91      3287.01 o
  -2   -4    9      3101.38        57.00      3138.30 o
  -1   -4    9      6336.16        56.85      6552.53 o
   0   -4    9      2409.83        42.77      2604.58 o
   1   -4    9      1322.05        34.93      1707.89 o
  -6   -3    9      4594.13        80.82      4762.23 o
  -5   -3    9        74.13       105.27         9.91 o
  -4   -3    9      3985.40        30.47      3883.52 o
  -3   -3    9      6687.97        50.55      6809.89 o
  -2   -3    9      7274.38        61.47      6788.25 o
  -1   -3    9      1676.08        22.37      1611.69 o
   0   -3    9      1938.64        32.60      2013.22 o
   1   -3    9      3578.43        26.52      2879.29 o
   2   -3    9       345.59        23.43       175.58 o
  -6   -2    9       345.59        25.20       208.27 o
  -5   -2    9      3177.58        49.98      2658.42 o
  -4   -2    9       742.02        11.16       674.79 o
  -3   -2    9      1239.74        17.22      1339.82 o
  -2   -2    9      1770.73        22.66      1664.79 o
  -1   -2    9      7147.01        59.75      7429.67 o
   0   -2    9      1523.34        13.76      1528.52 o
   1   -2    9       458.39        18.40       435.14 o
   2   -2    9      4024.63        65.12      3916.30 o
  -6   -1    9     12836.89        42.51     10933.40 o
  -5   -1    9       439.32        22.66       446.16 o
  -4   -1    9      3483.36        51.41      3423.80 o
  -3   -1    9      6123.06        41.47      6404.69 o
  -2   -1    9      3636.09        43.69      4065.47 o
  -1   -1    9      1354.98        19.62      1740.58 o
   0   -1    9     20773.46        11.83     18260.52 o
   1   -1    9       637.06        25.81       392.46 o
   2   -1    9      1456.95        36.12      1675.51 o
  -6    0    9      1592.01        31.14      1686.27 o
  -5    0    9      1930.72        42.64      1569.83 o
  -4    0    9      1719.76        16.56      1632.83 o
  -3    0    9      3165.19        36.48      3317.17 o
  -2    0    9      1450.85        14.82      1368.79 o
  -1    0    9      2243.92        29.59      2230.71 o
   0    0    9      8966.20        66.75      8361.89 o
   1    0    9       241.80        16.73       200.76 o
   2    0    9      3189.99        58.06      3257.00 o
  -6    1    9     13241.10        19.36     11098.64 o
  -5    1    9       364.43        21.90       457.31 o
  -4    1    9      3428.10        42.77      3362.66 o
  -3    1    9      5909.00       100.80      6425.71 o
  -2    1    9      3405.89        47.20      4065.47 o
  -1    1    9      1656.49        20.34      1707.89 o
   0    1    9     21556.11        11.76     18367.05 o
   1    1    9       537.31        14.75       429.69 o
   2    1    9      1395.02        33.52      1729.65 o
  -6    2    9       261.15        22.47       193.40 o
  -5    2    9      3007.43        40.20      2699.16 o
  -4    2    9       809.40        16.89       695.39 o
  -3    2    9      1431.11        16.08      1467.59 o
  -2    2    9      1506.99        19.54      1718.75 o
  -1    2    9      7445.96        60.06      7520.41 o
   0    2    9      1266.65        20.07      1549.11 o
   1    2    9       324.36        47.06       446.16 o
   2    2    9      3809.36        81.36      3965.71 o
  -6    3    9      4790.02        65.29      4853.20 o
  -5    3    9       131.33        23.23         6.88 o
  -4    3    9      3445.69        57.76      3867.19 o
  -3    3    9      6750.27        87.24      6853.26 o
  -2    3    9      6559.38        77.44      6788.25 o
  -1    3    9      1667.09        24.21      1611.69 o
   0    3    9      2215.58        43.96      2025.01 o
   1    3    9      3128.16        76.39      2935.88 o
   2    3    9       132.48        50.55       152.09 o
  -5    4    9      1043.29        12.53       942.48 o
  -4    4    9       319.69        13.40       327.79 o
  -3    4    9      2464.13        35.16      3182.55 o
  -2    4    9      2928.97        57.91      3167.77 o
  -1    4    9      6116.80        32.83      6616.41 o
   0    4    9      2588.77        47.75      2538.06 o
   1    4    9      1810.50        30.69      1773.57 o
  -5    5    9       119.68        21.62       139.42 o
  -4    5    9       266.02        25.40       161.95 o
  -3    5    9      3095.81        52.13      3271.99 o
  -2    5    9      1681.00        25.60      1818.05 o
  -1    5    9       829.44        22.56      1145.72 o
   0    5    9      1543.70        11.22       950.55 o
   1    5    9      4575.17        92.16      5436.40 o
  -4    6    9       194.04        22.66       204.50 o
  -3    6    9       232.56        22.09       197.06 o
  -2    6    9      2261.00        32.15      2156.98 o
  -1    6    9      9145.10        23.91      8627.90 o
   0    6    9      2367.80        53.00      3007.40 o
  -3   -3   10      5123.70        28.30      4690.07 o
  -2   -3   10       135.49        58.06       148.87 o
  -1   -3   10      1531.16        25.91      1518.28 o
  -4   -2   10      3381.42        48.72      3393.16 o
  -3   -2   10       249.01        30.36       551.50 o
  -2   -2   10       327.25        19.54       347.07 o
  -1   -2   10      2644.02        39.82      2921.68 o
  -4   -1   10       448.59        15.92       397.67 o
  -3   -1   10      8350.30        76.21      8725.67 o
  -2   -1   10       265.36        35.40       299.91 o
  -1   -1   10      2063.88        24.90      2169.18 o
   0   -1   10      5514.55       113.21      5890.48 o
  -4    0   10      4443.56        81.36      4183.43 o
  -3    0   10       838.10        12.74       926.43 o
  -2    0   10      1158.04        32.95      1236.26 o
  -1    0   10     13815.65        19.80     12700.62 o
   0    0   10      5444.96       135.26      5770.27 o
  -4    1   10       264.06        41.60       387.28 o
  -3    1   10      8858.57        97.42      8823.99 o
  -2    1   10       214.04        30.91       299.91 o
  -1    1   10      1985.59        23.23      2048.69 o
   0    1   10      5791.21        81.18      5870.36 o
  -4    2   10      3396.56        62.41      3317.17 o
  -3    2   10       357.21        24.60       551.50 o
  -2    2   10       491.51        16.48       366.90 o
  -1    2   10      3066.94        34.57      2921.68 o
  -3    3   10      4361.28        77.97      4834.93 o
  -2    3   10       146.89        49.14       148.87 o
  -1    3   10      1663.01        20.79      1447.55 o
